# Supplementary material for: Genomic and Transcriptomic Evidence Supports Methane Metabolism in Archaeoglobi
Source: mSystems. 2020 Mar 17;5(2):e00651-19. doi: 10.1128/mSystems.00651-19 (PMC7380581; doi:10.1128/mSystems.00651-19)
Supplement: TABLE S4 [file mSystems.00651-19-st004.xlsx]

## Sheet: Supplementary table S4
Supplementary Table S4. Annotated genes used for metabolic reconstruction of the new Ca. Methanommixophus MAGs. The color used was corresponding to Figure 1.
Enzyme	Symbol	KO ID	Bin11	Bin16	Bin74
acetyl-CoA synthetase [EC:6.2.1.1]	ACSS, acs	K01895
acetate---CoA ligase (ADP-forming) subunit alpha [EC:6.2.1.13]	acdA	K01905	87_14;	15_16;	4_52;
acetate kinase [EC:2.7.2.1]	ackA	K00925
phosphate acetyltransferase [EC:2.3.1.8]	E2.3.1.8, pta	K00625
acetyl-CoA decarbonylase/synthase complex subunit beta [EC:2.3.1.-]	cdhC	K00193	15_6;	42_21;	3_118;
acetyl-CoA decarbonylase/synthase complex subunit gamma [EC:2.1.1.245]	cdhE, acsC	K00197	15_3;	42_18;	3_115;
acetyl-CoA decarbonylase/synthase complex subunit delta [EC:2.1.1.245]	cdhD, acsD	K00194	15_4;	42_19;	3_116;
acetyl-CoA decarbonylase/synthase complex subunit alpha [EC:1.2.7.4]	cdhA	K00192	122_1;228_2;	29_69;32_2;32_3;	6_50;
acetyl-CoA decarbonylase/synthase complex subunit epsilon	cdhB	K00195	122_2;152_1;	29_70;32_4;	6_49;
anaerobic carbon-monoxide dehydrogenase iron sulfur subunit	cooF	K00196
anaerobic carbon-monoxide dehydrogenase catalytic subunit [EC:1.2.7.4]	cooS, acsA	K00198	89_1;118_1;	25_16;
aerobic carbon-monoxide dehydrogenase small subunit [EC:1.2.5.3]	coxS	K03518
aerobic carbon-monoxide dehydrogenase medium subunit [EC:1.2.5.3]	coxM, cutM	K03519
aerobic carbon-monoxide dehydrogenase large subunit [EC:1.2.5.3]	coxL, cutL	K03520
coenzyme F420 hydrogenase subunit alpha [EC:1.12.98.1]	frhA	K00440
coenzyme F420 hydrogenase subunit beta [EC:1.12.98.1]	frhB	K00441
coenzyme F420 hydrogenase subunit delta	frhD	K00442
coenzyme F420 hydrogenase subunit gamma [EC:1.12.98.1]	frhG	K00443
[methyl-Co(III) methanol-specific corrinoid protein]:coenzyme M methyltransferase [EC:2.1.1.246]	mtaA	K14080	15_11;252_6;	19_27;43_3;
methanol---5-hydroxybenzimidazolylcobamide Co-methyltransferase [EC:2.1.1.90]	mtaB	K04480	252_7;	19_26;
methanol corrinoid protein	mtaC	K14081	252_5;	19_28;
[methyl-Co(III) methylamine-specific corrinoid protein]:coenzyme M methyltransferase [EC:2.1.1.247]	mtbA	K14082
trimethylamine---corrinoid protein Co-methyltransferase [EC:2.1.1.250]	mttB	K14083
trimethylamine corrinoid protein	mttC	K14084
methylamine---corrinoid protein Co-methyltransferase [EC:2.1.1.248]	mtmB	K16176
monomethylamine corrinoid protein	mtmC	K16177
dimethylamine---corrinoid protein Co-methyltransferase [EC:2.1.1.249]	mtbB	K16178
dimethylamine corrinoid protein	mtbC	K16179
methylthiol:coenzyme M methyltransferase [EC:2.1.1.251]	mtsA	K16954
methylated-thiol--corrinoid protein	mtsB	K16955
5,10-methylenetetrahydromethanopterin reductase [EC:1.5.98.2]	mer	K00320
methylenetetrahydromethanopterin dehydrogenase [EC:1.5.98.1]	mtd	K00319	19_10;	18_11;	5_66;
methenyltetrahydromethanopterin cyclohydrolase [EC:3.5.4.27]	mch	K01499	187_2;	12_111;	59_4;
formylmethanofuran--tetrahydromethanopterin N-formyltransferase [EC:2.3.1.101]	ftr	K00672	13_4;241_1;	12_70;	21_5;43_9;
formylmethanofuran dehydrogenase subunit A [EC:1.2.7.12]	fwdA, fmdA	K00200	197_5;	23_19;	8_21;
formylmethanofuran dehydrogenase subunit B [EC:1.2.7.12]	fwdB, fmdB	K00201	7_3;197_6;	23_20;36_5;	8_22;43_6;
formylmethanofuran dehydrogenase subunit C [EC:1.2.7.12]	fwdC, fmdC	K00202	197_4;	23_18;	8_20;
formylmethanofuran dehydrogenase subunit D [EC:1.2.7.12]	fwdD, fmdD	K00203	197_7;	23_21;	8_23;
4Fe-4S ferredoxin	fwdH	K00204
4Fe-4S ferredoxin	fwdF, fmdF	K00205	19_14;105_4;	17_7;39_55;	9_4;
4Fe-4S ferredoxin	fwdG	K11260	7_2;	36_4;	43_7;
formylmethanofuran dehydrogenase subunit E [EC:1.2.7.12]	fwdE, fmdE	K11261	70_14;	39_8;
tetrahydromethanopterin S-methyltransferase subunit A [EC:2.1.1.86]	mtrA	K00577	151_11;	12_15;	2_20;
tetrahydromethanopterin S-methyltransferase subunit B [EC:2.1.1.86]	mtrB	K00578	151_10;	12_16;	2_21;
tetrahydromethanopterin S-methyltransferase subunit C [EC:2.1.1.86]	mtrC	K00579	151_9;	12_17;	2_22;
tetrahydromethanopterin S-methyltransferase subunit D [EC:2.1.1.86]	mtrD	K00580	151_8;	12_18;	2_23;
tetrahydromethanopterin S-methyltransferase subunit E [EC:2.1.1.86]	mtrE	K00581	151_7;	12_19;	2_24;
tetrahydromethanopterin S-methyltransferase subunit F [EC:2.1.1.86]	mtrF	K00582	151_12;	12_14;	2_19;
tetrahydromethanopterin S-methyltransferase subunit G [EC:2.1.1.86]	mtrG	K00583	151_13;	12_13;	2_18;
tetrahydromethanopterin S-methyltransferase subunit H [EC:2.1.1.86]	mtrH	K00584	151_14;	12_12;29_56;	2_17;
methyl-coenzyme M reductase alpha subunit [EC:2.8.4.1]	mcrA	K00399	142_12;	46_3;	1_1;
methyl coenzyme M reductase system, component A2	K00400	K00400	23_1;151_1;151_21;	12_5;12_27;	2_9;2_30;
methyl-coenzyme M reductase beta subunit [EC:2.8.4.1]	mcrB	K00401	142_16;237_3;	39_62;	1_5;
methyl-coenzyme M reductase gamma subunit [EC:2.8.4.1]	mcrG	K00402	142_13;	39_65;46_2;	1_2;
methyl-coenzyme M reductase subunit C	mcrC	K03421	142_14;	39_64;46_1;	1_3;
methyl-coenzyme M reductase subunit D	mcrD	K03422	142_15;	39_63;	1_4;
5,6,7,8-tetrahydromethanopterin hydro-lyase [EC:4.2.1.147]	fae	K10713
bifunctional enzyme Fae/Hps [EC:4.2.1.147 4.1.2.43]	fae-hps	K13812	239_6;	2_177;	3_74;
heterodisulfide reductase subunit A2 [EC:1.8.7.3 1.8.98.4 1.8.98.5 1.8.98.6]	hdrA2	K03388	54_6;170_7;	3_41;36_65;36_66;	4_49;21_19;21_20;
heterodisulfide reductase subunit B2 [EC:1.8.7.3 1.8.98.4 1.8.98.5 1.8.98.6]	hdrB2	K03389
heterodisulfide reductase subunit C2 [EC:1.8.7.3 1.8.98.4 1.8.98.5 1.8.98.6]	hdrC2	K03390
heterodisulfide reductase subunit D [EC:1.8.98.1]	hdrD	K08264	15_12;151_17;	7_22;12_9;43_5;	39_4;
heterodisulfide reductase subunit E [EC:1.8.98.1]	hdrE	K08265
NADH dehydrogenase [EC:7.1.1.2]	E7.1.1.2	K00329
NADH-qui- oxidoreductase subunit A [EC:1.1.98.4]	fqoA	K22171	220_3	6_9	17_33
NADH-qui- oxidoreductase subunit B/C [EC:1.1.98.4]	fqoB/C	K22172	220_4	6_10	17_32
NADH-qui- oxidoreductase subunit D [EC:1.1.98.4]	fqoD	K22173	220_5	6_11	17_31
NADH-qui- oxidoreductase subunit F [EC:1.1.98.4]	fqoF	K22174	34_1	6_14	17_28
NADH-qui- oxidoreductase subunit H [EC:1.1.98.4]	fqoH	K22175	220_6	6_12	17_30
NADH-qui- oxidoreductase subunit I [EC:1.1.98.4]	fqoI	K22176	220_7	6_13	17_29
NADH-qui- oxidoreductase subunit J [EC:1.1.98.4]	fqoJ	K22177	94_2	6_4	17_38
NADH-qui- oxidoreductase subunit K [EC:1.1.98.4]	fqoK	K22178	94_3	6_5	17_37
NADH-qui- oxidoreductase subunit L [EC:1.1.98.4]	fqoL	K22179	220_1	6_6	17_35
NADH-qui- oxidoreductase subunit M [EC:1.1.98.4]	fqoM	K22180		6_7	17_36
NADH-qui- oxidoreductase subunit N[EC:1.1.98.4]	fqoN	K22181	220_2	6_8	17_34
methanogen homocitrate synthase [EC:2.3.3.14 2.3.3.-]	aksA	K10977
methanogen homoaconitase large subunit [EC:4.2.1.114]	aksD	K16792
methanogen homoaconitase small subunit [EC:4.2.1.114]	aksE	K16793
methanogen homoisocitrate dehydrogenase [EC:1.1.1.87 1.1.1.-]	aksF	K10978
phosphosulfolactate synthase [EC:4.4.1.19]	comA	K08097
2-phosphosulfolactate phosphatase [EC:3.1.3.71]	comB	K05979
L-2-hydroxycarboxylate dehydrogenase (NAD+) [EC:1.1.1.337]	comC	K05884
sulfopyruvate decarboxylase subunit beta [EC:4.1.1.79]	comE	K13039
sulfopyruvate decarboxylase subunit alpha [EC:4.1.1.79]	comD	K06034
salicylate biosynthesis isochorismate synthase [EC:5.4.4.2]	pchA	K01851
menaquinone-specific isochorismate synthase [EC:5.4.4.2]	menF	K02552
isochorismate synthase [EC:5.4.4.2]	entC	K02361
2-succinyl-5-enolpyruvyl-6-hydroxy-3-cyclohexene-1-carboxylate synthase [EC:2.2.1.9]	menD	K02551
2-succinyl-6-hydroxy-2,4-cyclohexadiene-1-carboxylate synthase [EC:4.2.99.20]	menH	K08680
O-succinylbenzoate synthase [EC:4.2.1.113]	menC	K02549
O-succinylbenzoic acid---CoA ligase [EC:6.2.1.26]	menE	K01911
naphthoate synthase [EC:4.1.3.36]	menB	K01661		2_36;
1,4-dihydroxy-2-naphthoyl-CoA hydrolase [EC:3.1.2.28]	E3.1.2.28	K12073
1,4-dihydroxy-2-naphthoyl-CoA hydrolase [EC:3.1.2.28]	menI, DHNAT	K19222
1,4-dihydroxy-2-naphthoate octaprenyltransferase [EC:2.5.1.74 2.5.1.-]	menA	K02548
demethylmenaquinone methyltransferase / 2-methoxy-6-polyprenyl-1,4-benzoquinol methylase [EC:2.1.1.163 2.1.1.201]	ubiE	K03183	28_16;	5_8;11_33;	3_23;25_12;
chorismate dehydratase [EC:4.2.1.151]	mqnA	K11782	226_3;	43_12;	15_7;
aminodeoxyfutalosine synthase [EC:2.5.1.120]	mqnE	K18285	226_2;	43_13;	15_8;
adenosylhomocysteine/aminodeoxyfutalosine nucleosidase [EC:3.2.2.9 3.2.2.30]	K18284	K18284
cyclic dehypoxanthinyl futalosine synthase [EC:1.21.98.1]	mqnC	K11784	226_4;	43_11;	15_6;
1,4-dihydroxy-6-naphthoate synthase [EC:1.14.-.-]	mqnD	K11785	139_1;226_1;	43_14;	15_9;
dihydromethanopterin reductase (acceptor) [EC:1.5.99.15]	dmrX	K18853
tetrahydromethanopterin:alpha-L-glutamate ligase [EC:6.3.2.33]	mptN	K15740
F420-non-reducing hydrogenase large subunit [EC:1.12.99.- 1.8.98.5]	mvhA, vhuA, vhcA	K14126		36_69;	21_23;
F420-non-reducing hydrogenase iron-sulfur subunit [EC:1.12.99.- 1.8.98.5 1.8.98.6]	mvhD, vhuD, vhcD	K14127		36_67;	21_21;
F420-non-reducing hydrogenase small subunit [EC:1.12.99.- 1.8.98.5]	mvhG, vhuG, vhcG	K14128		36_68;	21_22;
sulfate adenylyltransferase [EC:2.7.7.4]	sat, met3	K00958
adenylylsulfate reductase, subunit A [EC:1.8.99.2]	aprA	K00394
adenylylsulfate reductase, subunit B [EC:1.8.99.2]	aprB	K00395
dissimilatory sulfite reductase alpha subunit [EC:1.8.99.5]	dsrA	K11180
dissimilatory sulfite reductase beta subunit [EC:1.8.99.5]	dsrB	K11181
tRNA 2-thiouridine synthesizing protein E [EC:2.8.1.-]	tusE, dsrC	K11179	212_4;	12_45;	21_18;
quinone-modifying oxidoreductase, subunit QmoA	qmoA	K16885
quinone-modifying oxidoreductase, subunit QmoB	qmoB	K16886
quinone-modifying oxidoreductase, subunit QmoC	qmoC	K16887
nitrate/nitrite transport system substrate-binding protein	nrtA, nasF, cynA	K15576
nitrate/nitrite transport system permease protein	nrtB, nasE, cynB	K15577
nitrate/nitrite transport system ATP-binding protein [EC:3.6.3.-]	nrtC, nasD	K15578
nitrate/nitrite transport system ATP-binding protein	nrtD, cynD	K15579
nitrate reductase / nitrite oxidoreductase, alpha subunit [EC:1.7.5.1 1.7.99.-]	narG, narZ, nxrA	K00370
nitrate reductase / nitrite oxidoreductase, beta subunit [EC:1.7.5.1 1.7.99.-]	narH, narY, nxrB	K00371
nitrate reductase molybdenum cofactor assembly chaperone NarJ/NarW	narJ, narW	K00373
nitrate reductase gamma subunit [EC:1.7.5.1 1.7.99.-]	narI, narV	K00374
periplasmic nitrate reductase NapA [EC:1.7.99.-]	napA	K02567
cytochrome c-type protein NapB	napB	K02568
periplasmic nitrate reductase NapD	napD	K02570
nitrite reductase (NO-forming) [EC:1.7.2.1]	nirK	K00368
nitrite reductase (NO-forming) / hydroxylamine reductase [EC:1.7.2.1 1.7.99.1]	nirS	K15864
protein NrfD	nrfD	K04015
nitrite reductase (NADH) large subunit [EC:1.7.1.15]	nirB	K00362
nitrite reductase (NADH) small subunit [EC:1.7.1.15]	nirD	K00363
formate-dependent nitrite reductase complex subunit NrfF	nrfF	K04017
formate-dependent nitrite reductase complex subunit NrfG	nrfG	K04018
nitrite reductase (cytochrome c-552) [EC:1.7.2.2]	nrfA	K03385
cytochrome c nitrite reductase small subunit	nrfH	K15876
nitric oxide reductase subunit B [EC:1.7.2.5]	norB	K04561
nitric oxide reductase subunit C	norC	K02305
nitrous-oxide reductase [EC:1.7.2.4]	nosZ	K00376
2-oxoglutarate/2-oxoacid ferredoxin oxidoreductase subunit alpha [EC:1.2.7.3 1.2.7.11]	korA, oorA, oforA	K00174		5_32;
2-oxoglutarate/2-oxoacid ferredoxin oxidoreductase subunit beta [EC:1.2.7.3 1.2.7.11]	korB, oorB, oforB	K00175		5_31;
2-oxoglutarate ferredoxin oxidoreductase subunit delta [EC:1.2.7.3]	korD, oorD	K00176
indolepyruvate ferredoxin oxidoreductase, alpha subunit [EC:1.2.7.8]	iorA	K00179		4_24;	4_69;
indolepyruvate ferredoxin oxidoreductase, beta subunit [EC:1.2.7.8]	iorB	K00180	86_1;	25_14;	5_8;
2-oxoisovalerate ferredoxin oxidoreductase, gamma subunit [EC:1.2.7.7]	vorG	K00189
aldehyde:ferredoxin oxidoreductase [EC:1.2.7.5]	aor	K03738	72_11;87_18;	29_45;43_19;	15_31;
pyruvate ferredoxin oxidoreductase alpha subunit [EC:1.2.7.1]	porA	K00169	21_4;	12_54;	10_50;27_12;
pyruvate ferredoxin oxidoreductase beta subunit [EC:1.2.7.1]	porB	K00170		12_55;	10_51;27_13;
pyruvate ferredoxin oxidoreductase delta subunit [EC:1.2.7.1]	porD	K00171	21_3;	12_53;	10_49;27_11;
pyruvate ferredoxin oxidoreductase gamma subunit [EC:1.2.7.1]	porG	K00172	21_2;90_4;	12_52;	10_48;27_10;
GntR family transcriptional regulator / MocR family aminotransferase	K00375	K00375
aspartate aminotransferase [EC:2.6.1.1]	aspB	K00812	72_16;206_6;	13_28;21_43;	15_26;17_24;
histidinol-phosphate aminotransferase [EC:2.6.1.9]	hisC	K00817	10_1;197_16;	3_48;38_17;	8_32;13_21;
glucosamine---fructose-6-phosphate aminotransferase (isomerizing) [EC:2.6.1.16]	glmS, GFPT	K00820		7_35;
acetylornithine/N-succinyldiaminopimelate aminotransferase [EC:2.6.1.11 2.6.1.17]	argD	K00821	91_4;	6_25;	69_2;
branched-chain amino acid aminotransferase [EC:2.6.1.42]	E2.6.1.42, ilvE	K00826	123_3;	42_13;	3_110;
aminotransferase [EC:2.6.1.-]	patA	K00841
LL-diaminopimelate aminotransferase [EC:2.6.1.83]	E2.6.1.83	K10206	60_6;	38_8;	10_9;
aminotransferase [EC:2.6.1.-]	K10907	K10907	88_1;200_4;	29_81;	23_15;
Xaa-Pro aminopeptidase [EC:3.4.11.9]	pepP	K01262	167_1;	10_17;	6_25;
methionyl aminopeptidase [EC:3.4.11.18]	map	K01265	249_5;	10_4;	6_36;
carboxypeptidase D [EC:3.4.17.22]	CPD	K07752
S2P endopeptidase [EC:3.4.24.85]	MBTPS2	K07765
archaeal preflagellin peptidase FlaK [EC:3.4.23.52]	flaK-A, flaK	K07991	123_6;	42_10;	3_107;
inhibitor of cysteine peptidase	ICP	K14475
long-chain acyl-CoA synthetase [EC:6.2.1.3]	ACSL, fadD	K01897	176_2;211_4;	12_71;17_20;36_37;39_13;	7_55;20_4;20_8;
acyl-CoA dehydrogenase [EC:1.3.8.7]	ACADM, acd	K00249	174_3;	15_20;22_6;	4_48;
enoyl-CoA hydratase [EC:4.2.1.17]	paaF, echA	K01692	90_3;
enoyl-CoA hydratase [EC:4.2.1.17]	crt	K01715	28_2;	12_64;	38_11;76_3;
enoyl-CoA hydratase / 3-hydroxyacyl-CoA dehydrogenase [EC:4.2.1.17 1.1.1.35]	K15016	K15016	13_6;18_6;151_33;160_1;216_5;	2_34;2_93;36_53;38_70;	3_12;5_53;8_7;21_7;38_12;53_2;
enoyl-CoA hydratase / 3-hydroxyacyl-CoA dehydrogenase [EC:4.2.1.17 1.1.1.35]	K15016	K15016	13_6;18_6;151_33;160_1;216_5;	2_34;2_93;36_53;38_70;	3_12;5_53;8_7;21_7;38_12;53_2;
3-hydroxybutyryl-CoA dehydrogenase [EC:1.1.1.157]	paaH, hbd, fadB, mmgB	K00074	28_3;	2_43;12_63;	38_4;76_4;
acetyl-CoA acyltransferase [EC:2.3.1.16]	fadA, fadI	K00632
acetyl-CoA C-acetyltransferase [EC:2.3.1.9]	E2.3.1.9, atoB	K00626	28_4;62_6;84_1;142_9;151_28;	2_44;12_67;12_90;14_13;18_3;26_6;46_6;	5_54;5_59;12_36;14_14;15_35;16_29;21_2;38_3;
D-lactate dehydrogenase (Cytochrome-type)	dld	K00104	64_6;79_6;249_1;	5_38;
