# Supplementary material for: Genomic and Transcriptomic Evidence Supports Methane Metabolism in Archaeoglobi
Source: mSystems. 2020 Mar 17;5(2):e00651-19. doi: 10.1128/mSystems.00651-19 (PMC7380581; doi:10.1128/mSystems.00651-19)
Supplement: TABLE S6 [file mSystems.00651-19-st006.xlsx]

## Sheet: Transposons
Supplementary Table S6. Mobile elements found in Ca. Methanomixophus MAGs
Genome	Gene	IS_family	Origin	Identity(%)	Coverage	E-value
Bin11	15_3	ISNCY	Arthrobacter sp.	46	0.919492	7e-67
Bin11	22_4	ISNCY	Arthrobacter sp.	32	0.885593	3e-26
Bin11	52_3	ISNCY	Arthrobacter sp.	36	0.795181	5e-33
Bin11	193_4	ISNCY	Arthrobacter sp.	34	0.836449	4e-21
Bin16	3_23	ISNCY	Arthrobacter sp.	32	0.763052	4e-22
Bin16	19_4	IS481	Archaeoglobus fulgidus	93	0.983333	0
Bin16	22_13	ISNCY	Arthrobacter sp.	34	0.779167	4e-19
Bin16	35_4	IS3	Acinetobacter baumannii	100	1	6e-67
Bin16	36_1	ISNCY	Acinetobacter baumannii	95	0.997753	0
Bin16	38_61	ISNCY	Arthrobacter sp.	32	0.887446	2e-25
Bin16	42_18	ISNCY	Arthrobacter sp.	46	0.960177	6e-67
Bin16	42_53	ISNCY	Arthrobacter sp.	33	0.776	7e-25
Bin16	44_3	ISLre2	Thermacetogenium phaeum	60	0.984127	2e-44
Bin16	44_9	IS110	Agrobacterium tumefaciens	44	0.813559	2e-41
Bin74	3_78	IS607	Thermococcus kodakarensis	43	0.848837	1e-12
Bin74	5_11	IS200/IS605	Sulfolobus islandicus	64	0.936803	7e-128
Bin74	5_17	IS607	Thermococcus kodakarensis	52	0.845238	3e-17
Bin74	6_56	ISNCY	Arthrobacter sp.	36	0.836449	4e-19
Bin74	7_6	ISNCY	Arthrobacter sp.	34	0.783133	2e-27
Bin74	8_1	IS200/IS605	Sulfolobus islandicus	81	0.973684	2e-15
Bin74	8_51	IS200/IS605	Haloferax elongans	35	0.868996	5e-33
Bin74	12_43	ISNCY	Arthrobacter sp.	33	0.795181	8e-31
Bin74	18_3	IS200/IS605	Haloferax elongans	36	0.863874	3e-29
Bin74	18_27	IS607	Desulfurococcus kamchatkensis	35	0.932584	4e-14
Bin74	22_3	IS200/IS605	Halophilic archaeon	35	0.869159	2e-30
Bin74	25_3	IS200/IS605	Desulfurococcus kamchatkensis	74	0.980952	1e-50
Bin74	33_1	IS607	Sulfolobus solfataricus	54	0.979167	7e-46
Bin74	44_1	IS200/IS605	Sulfolobus islandicus	73	0.987421	5e-75
Bin74	53_2	IS607	Thermococcus kodakarensis	44	0.858209	1e-23
Bin74	62_1	IS200/IS605	Natronomonas moolapensis	36	0.873239	6e-17
Bin74	66_1	IS607	Thermococcus kodakarensis	54	0.76	7e-14
Bin74	71_1	IS200/IS605	Halophilic archaeon	40	0.886792	6e-13
Bin74	77_1	IS200/IS605	Haloferax elongans	40	0.808917	2e-26
Bin74	79_1	IS200/IS605	Sulfolobus islandicus	78	0.980469	2e-139
Bin74	81_4	IS110	Haloferax volcanii	35	0.980707	7e-57
Bin74	85_1	IS607	Thermococcus kodakarensis	53	0.905263	1e-22
Bin74	99_1	IS200/IS605	Sulfolobus islandicus	83	0.788462	2e-42
LMO1	TDA25394.1	IS200/IS605	Desulfurococcus kamchatkensis	69	0.981818	3e-17
LMO1	TDA25435.1	IS607	Sulfolobus solfataricus	51	0.893204	2e-25
LMO1	TDA25440.1	ISNCY	Arthrobacter sp.	43	0.964286	4e-63
LMO1	TDA25471.1	IS200/IS605	Sulfolobus islandicus	78	0.982456	2e-124
LMO1	TDA25674.1	ISNCY	Arthrobacter sp.	34	0.78629	6e-27
LMO1	TDA25969.1	IS607	Thermococcus kodakarensis	43	0.793478	6e-12
LMO1	TDA26159.1	IS607	Sulfolobus solfataricus	53	0.966667	1e-34
LMO1	TDA26194.1	IS200/IS605	Desulfurococcus kamchatkensis	64	0.980769	4e-13
LMO1	TDA26374.1	IS200/IS605	Halobacterium sp.	52	0.933333	6e-45
LMO1	TDA26503.1	IS200/IS605	Desulfurococcus kamchatkensis	46	0.837838	1e-21
LMO1	TDA26529.1	IS607	Thermococcus sibiricus	62	0.789474	2e-18
LMO1	TDA27064.1	IS607	Thermococcus kodakarensis	41	0.754902	3e-17
LMO1	TDA27776.1	IS607	Thermococcus sibiricus	54	0.972973	3e-20
LMO1	TDA28256.1	ISNCY	Arthrobacter sp.	32	0.848485	5e-27
LMO1	TDA28589.1	ISNCY	Arthrobacter sp.	31	0.755274	3e-14
LMO1	TDA29038.1	IS607	Thermococcus kodakarensis	54	0.985915	6e-18
LMO1	TDA29081.1	IS200/IS605	Sulfolobus islandicus	88	1	1e-36
LMO1	TDA29135.1	IS607	Thermococcus kodakarensis	46	0.776316	2e-11
LMO2	TDA25336.1	IS200/IS605	Desulfurococcus kamchatkensis	69	0.978261	1e-14
LMO2	TDA25413.1	IS607	Thermococcus kodakarensis	39	0.763636	4e-21
LMO2	TDA25603.1	IS66	Candidatus Kuenenia	49	0.904762	1e-22
LMO2	TDA25607.1	IS66	Candidatus Kuenenia	48	0.882353	9e-15
LMO2	TDA25854.1	IS200/IS605	Natrinema pellirubrum	43	0.986111	4e-11
LMO2	TDA25975.1	IS200/IS605	Desulfurococcus kamchatkensis	63	0.918367	4e-51
LMO2	TDA26445.1	IS200/IS605	Sulfolobus tokodaii	68	1	2e-21
LMO2	TDA26491.1	IS607	Sulfolobus solfataricus	51	0.893204	2e-25
LMO2	TDA26673.1	IS607	Thermococcus kodakarensis	58	0.970874	2e-74
LMO2	TDA27487.1	IS607	Thermococcus kodakarensis	52	0.959459	1e-17
LMO2	TDA27505.1	IS607	Thermococcus sibiricus	54	1	1e-14
LMO2	TDA27834.1	IS200/IS605	Natronomonas pharaonis	38	0.855491	2e-26
LMO2	TDA29229.1	IS200/IS605	Desulfurococcus kamchatkensis	46	0.952381	4e-16
LMO2	TDA29349.1	IS200/IS605	Desulfurococcus kamchatkensis	59	1	1e-41
LMO2	TDA29465.1	IS200/IS605	Desulfurococcus kamchatkensis	55	1	2e-39
LMO2	TDA29958.1	ISNCY	Arthrobacter sp.	35	0.78629	2e-28
LMO2	TDA30253.1	IS607	Thermococcus sibiricus	56	1	2e-18
LMO2	TDA30387.1	IS607	Thermococcus kodakarensis	42	0.933333	2e-15
LMO2	TDA30670.1	IS607	Thermococcus kodakarensis	43	0.793478	3e-12
LMO2	TDA30819.1	ISNCY	Arthrobacter sp.	33	0.798387	8e-30
LMO3	TDA24951.1	IS200/IS605	Desulfurococcus kamchatkensis	66	1	7e-22
LMO3	TDA24982.1	IS200/IS605	Desulfurococcus kamchatkensis	62	0.828571	3e-14
LMO3	TDA25322.1	IS607	Sulfolobus solfataricus	51	0.893204	2e-25
LMO3	TDA25327.1	ISNCY	Arthrobacter sp.	43	0.964286	4e-63
LMO3	TDA25543.1	IS200/IS605	Sulfolobus islandicus	82	1	3e-150
LMO3	TDA25574.1	IS200/IS605	Sulfolobus islandicus	76	0.981308	9e-109
LMO3	TDA25685.1	ISNCY	Arthrobacter sp.	35	0.78629	2e-28
LMO3	TDA25758.1	ISNCY	Arthrobacter sp.	33	0.798387	1e-29
LMO3	TDA25840.1	IS607	Thermococcus sibiricus	55	0.925926	2e-35
LMO3	TDA26239.1	IS200/IS605	Thermoplasma volcanium	70	0.97619	3e-11
LMO3	TDA26245.1	IS200/IS605	Halobacterium sp.	52	0.933333	5e-44
LMO3	TDA26481.1	IS607	Thermococcus kodakarensis	42	0.933333	2e-15
LMO3	TDA26770.1	ISNCY	Arthrobacter sp.	31	0.853982	1e-13
LMO3	TDA26953.1	ISNCY	Arthrobacter sp.	44	0.964286	1e-63
LMO3	TDA26955.1	IS607	Thermococcus sibiricus	54	0.972973	3e-20
LMO3	TDA27027.1	IS607	Thermococcus kodakarensis	51	0.966102	8e-12
LMO3	TDA27451.1	IS607	Thermococcus kodakarensis	43	0.793478	3e-12
LMO3	TDA28307.1	IS200/IS605	Sulfolobus islandicus	89	1	9e-36
LMO3	TDA28380.1	ISNCY	Arthrobacter sp.	34	0.831325	2e-23
LMO3	TDA28523.1	IS607	Thermococcus sibiricus	62	0.789474	2e-18
LMO3	TDA28538.1	IS607	Sulfolobus solfataricus	50	0.893617	3e-21
LMO3	TDA28618.1	IS607	Thermococcus kodakarensis	46	0.776316	2e-11

## Sheet: Integrases
Genome	Gene	Top hit	NCBI accession no.	Identity(%)	Coverage	E-value
Bin11	26_3	c7495 Vibrio cholerae M66 2 orf	NC012580	40	0.932961	1e-39
Bin11	71_3	Halomonas magadiensis orf	AY179202	32	0.903382	1e-34
Bin11	96_3	Vibrio fischeri orfc668 1	AY178758	37	0.818182	5e-19
Bin11	97_2	uncultured bacterium ORF1	AM913077	53	0.936937	3e-36
Bin11	117_3	Pseudomonas stutzeri orf403	EF648213	55	0.989556	2e-147
Bin11	128_4	Aeromonas punctata ABC transporter	GQ891757	35	0.802083	3e-09
Bin11	197_13	c7460 Vibrio cholerae M66 2 orf	NC012580	32	0.791946	2e-10
Bin11	207_13	Escherichia coli plasmid pAR060302 groL	FJ621588	48	0.8	9e-16
Bin11	227_1	uncultured bacterium MuGC4 Sym4 ORF4	AB290257	34	0.969298	2e-29
Bin11	239_3	Pseudomonas aeruginosa orfA	DQ914960	36	0.827068	3e-68
Bin16	3_22	Aeromonas punctata ABC transporter	GQ891757	32	0.779116	2e-12
Bin16	4_10	uncultured bacterium orf1	AM912156	36	0.8	1e-13
Bin16	7_20	uncultured bacterium MuGC4 Sym4 ORF4	AB290257	35	0.773994	3e-35
Bin16	8_29	uncultured bacterium ORF1	AM913077	55	0.963964	2e-38
Bin16	11_12	Halomonas magadiensis orf	AY179202	34	0.894737	3e-36
Bin16	20_5	c7495 Vibrio cholerae M66 2 orf	NC012580	42	0.982558	4e-41
Bin16	20_9	Pseudomonas aeruginosa orfA	DQ914960	37	0.815	1e-70
Bin16	31_6	Pseudomonas stutzeri orf403	EF648213	54	0.989556	6e-148
Bin16	35_2	Xanthomonas axonopodis pv citri orf91	AY928783	38	0.85	2e-11
Bin16	35_6	c7461 Vibrio cholerae M66 2 orf	NC012580	40	0.945055	4e-16
Bin16	35_13	uncultured bacterium orf1	AM913598	44	0.868687	1e-18
Bin16	41_3	uncultured bacterium orf1	AM913598	44	0.895833	2e-18
Bin74	3_78	c7495 Vibrio cholerae M66 2 orf	NC012580	41	0.965318	8e-43
Bin74	6_14	uncultured bacterium orf	FM210675	43	0.821429	2e-06
Bin74	15_22	Vibrio fischeri orfc668 1	AY178758	36	0.832168	9e-18
Bin74	18_29	uncultured bacterium ORF1	AM913073	32	0.768116	5e-06
Bin74	34_6	Pseudomonas stutzeri orf403	EF648213	55	0.989556	2e-146
Bin74	39_6	uncultured bacterium MuGC4 Sym4 ORF4	AB290257	33	0.776398	2e-34
Bin74	53_4	Halomonas magadiensis orf	AY179202	33	0.871429	8e-35
Bin74	63_4	Acinetobacter baumannii <sub>AB0057</sub> sul1	CP001182	32	0.898917	1e-32
LMO1	TDA25241.1	uncultured bacterium ORF1	AM913073	32	0.773723	5e-06
LMO1	TDA25425.1	Acinetobacter baumannii <sub>AB0057</sub> sul1	CP001182	32	0.891304	6e-34
LMO1	TDA25745.1	uncultured bacterium orf	FM210675	45	0.842105	1e-08
LMO1	TDA25866.1	Aeromonas punctata ABC transporter	GQ891757	33	0.771739	8e-12
LMO1	TDA26374.1	c7440 Vibrio cholerae M66 2 orf	NC012580	32	0.911111	1e-17
LMO1	TDA26420.1	Pseudomonas stutzeri orf403	EF648213	54	0.992147	7e-149
LMO1	TDA28255.1	Pseudomonas aeruginosa abcMDR	AM993099	31	0.861472	1e-23
LMO1	TDA28488.1	c7495 Vibrio cholerae M66 2 orf	NC012580	42	0.954286	7e-42
LMO1	TDA28777.1	Vibrio fischeri orfc668 1	AY178758	35	0.838028	1e-16
LMO1	TDA28875.1	uncultured bacterium MuGC4 Sym4 ORF4	AB290257	33	0.776398	4e-31
LMO1	TDA28920.1	Pseudomonas aeruginosa orfA	DQ914960	33	0.823678	2e-63
LMO1	TDA28981.1	uncultured bacterium ORF2	AM913489	31	0.871345	5e-17
LMO2	TDA25546.1	Halomonas magadiensis orf	AY179202	33	0.875598	3e-35
LMO2	TDA26292.1	Acinetobacter baumannii <sub>AB0057</sub> sul1	CP001182	32	0.891304	6e-34
LMO2	TDA27196.1	uncultured bacterium MuGC4 Sym4 ORF4	AB290257	33	0.785047	4e-34
LMO2	TDA27568.1	uncultured bacterium ORF1	AM913073	32	0.773723	5e-06
LMO2	TDA29095.1	Pseudomonas stutzeri orf403	EF648213	55	0.992147	1e-147
LMO2	TDA29349.1	c7440 Vibrio cholerae M66 2 orf	NC012580	34	0.96	2e-17
LMO2	TDA29456.1	c7440 Vibrio cholerae M66 2 orf	NC012580	33	0.942308	4e-16
LMO2	TDA29692.1	uncultured bacterium orf	FM210675	43	0.836364	1e-06
LMO2	TDA30638.1	Vibrio fischeri orfc668 1	AY178758	36	0.838028	9e-18
LMO2	TDA30675.1	Pseudomonas aeruginosa orfA	DQ914960	33	0.823678	2e-63
LMO3	TDA25063.1	Halomonas magadiensis orf	AY179202	34	0.875598	1e-35
LMO3	TDA25353.1	Acinetobacter baumannii <sub>AB0057</sub> sul1	CP001182	32	0.891304	6e-34
LMO3	TDA25484.1	uncultured bacterium ORF1	AM913073	32	0.773723	5e-06
LMO3	TDA25737.1	Pseudomonas stutzeri orf403	EF648213	55	0.992147	1e-147
LMO3	TDA26245.1	c7440 Vibrio cholerae M66 2 orf	NC012580	33	0.911111	8e-18
LMO3	TDA26733.1	uncultured bacterium SuGC22 HVF27 ORF27	AB290235	39	0.768212	2e-17
LMO3	TDA27134.1	c7495 Vibrio cholerae M66 2 orf	NC012580	42	0.954286	2e-41
LMO3	TDA27456.1	Pseudomonas aeruginosa orfA	DQ914960	33	0.823678	2e-63
LMO3	TDA27815.1	uncultured bacterium MuGC4 Sym4 ORF4	AB290257	33	0.776398	7e-32
LMO3	TDA27882.1	uncultured bacterium ORF2	AM913489	31	0.871345	3e-17
LMO3	TDA28367.1	Pseudomonas aeruginosa orfA	DQ914960	35	0.817043	9e-71
LMO3	TDA28384.1	uncultured bacterium orf	FM210675	45	0.842105	1e-08
