# Supplementary material for: Genomic and Transcriptomic Evidence Supports Methane Metabolism in Archaeoglobi
Source: mSystems. 2020 Mar 17;5(2):e00651-19. doi: 10.1128/mSystems.00651-19 (PMC7380581; doi:10.1128/mSystems.00651-19)
Supplement: TABLE S7 [file mSystems.00651-19-st007.xlsx]

## Sheet: Supplementary table S7
Supplementary Table S7. FPKM values of annotated genes in Ca. Methanomixophus Bin16. For genes with mutiple copies, an averaged value was used as representative. The color used was corresponding to Figure 1.
Enzyme	Symbol	KO ID	FPKM
acetyl-CoA synthetase [EC:6.2.1.1]	ACSS, acs	K01895	-
acetate---CoA ligase (ADP-forming) subunit alpha [EC:6.2.1.13]	acdA	K01905	136.793
acetate kinase [EC:2.7.2.1]	ackA	K00925	-
phosphate acetyltransferase [EC:2.3.1.8]	E2.3.1.8, pta	K00625	-
acetyl-CoA decarbonylase/synthase complex subunit beta [EC:2.3.1.-]	cdhC	K00193	262.376
acetyl-CoA decarbonylase/synthase complex subunit gamma [EC:2.1.1.245]	cdhE, acsC	K00197	11.787
acetyl-CoA decarbonylase/synthase complex subunit delta [EC:2.1.1.245]	cdhD, acsD	K00194	12.0856
acetyl-CoA decarbonylase/synthase complex subunit alpha [EC:1.2.7.4]	cdhA	K00192	68.5003
acetyl-CoA decarbonylase/synthase complex subunit epsilon	cdhB	K00195	171.017
anaerobic carbon-monoxide dehydrogenase iron sulfur subunit	cooF	K00196	-
anaerobic carbon-monoxide dehydrogenase catalytic subunit [EC:1.2.7.4]	cooS, acsA	K00198	55.6973
aerobic carbon-monoxide dehydrogenase small subunit [EC:1.2.5.3]	coxS	K03518	-
aerobic carbon-monoxide dehydrogenase medium subunit [EC:1.2.5.3]	coxM, cutM	K03519	-
aerobic carbon-monoxide dehydrogenase large subunit [EC:1.2.5.3]	coxL, cutL	K03520	-
coenzyme F420 hydrogenase subunit alpha [EC:1.12.98.1]	frhA	K00440	-
coenzyme F420 hydrogenase subunit beta [EC:1.12.98.1]	frhB	K00441	3.92851
coenzyme F420 hydrogenase subunit delta	frhD	K00442	-
coenzyme F420 hydrogenase subunit gamma [EC:1.12.98.1]	frhG	K00443	-
[methyl-Co(III) methanol-specific corrinoid protein]:coenzyme M methyltransferase [EC:2.1.1.246]	mtaA	K14080	79.6171
methanol---5-hydroxybenzimidazolylcobamide Co-methyltransferase [EC:2.1.1.90]	mtaB	K04480	9.76677
methanol corrinoid protein	mtaC	K14081	2820.31
[methyl-Co(III) methylamine-specific corrinoid protein]:coenzyme M methyltransferase [EC:2.1.1.247]	mtbA	K14082	-
trimethylamine---corrinoid protein Co-methyltransferase [EC:2.1.1.250]	mttB	K14083	-
trimethylamine corrinoid protein	mttC	K14084	-
methylamine---corrinoid protein Co-methyltransferase [EC:2.1.1.248]	mtmB	K16176	-
monomethylamine corrinoid protein	mtmC	K16177	-
dimethylamine---corrinoid protein Co-methyltransferase [EC:2.1.1.249]	mtbB	K16178	-
dimethylamine corrinoid protein	mtbC	K16179	-
methylthiol:coenzyme M methyltransferase [EC:2.1.1.251]	mtsA	K16954	-
methylated-thiol--corrinoid protein	mtsB	K16955	-
5,10-methylenetetrahydromethanopterin reductase [EC:1.5.98.2]	mer	K00320	-
methylenetetrahydromethanopterin dehydrogenase [EC:1.5.98.1]	mtd	K00319	351.238
methenyltetrahydromethanopterin cyclohydrolase [EC:3.5.4.27]	mch	K01499	14.1031
formylmethanofuran--tetrahydromethanopterin N-formyltransferase [EC:2.3.1.101]	ftr	K00672	32.3786
formylmethanofuran dehydrogenase subunit A [EC:1.2.7.12]	fwdA, fmdA	K00200	83.3469
formylmethanofuran dehydrogenase subunit B [EC:1.2.7.12]	fwdB, fmdB	K00201	182.715
formylmethanofuran dehydrogenase subunit C [EC:1.2.7.12]	fwdC, fmdC	K00202	357.812
formylmethanofuran dehydrogenase subunit D [EC:1.2.7.12]	fwdD, fmdD	K00203	35.699
4Fe-4S ferredoxin	fwdH	K00204	-
4Fe-4S ferredoxin	fwdF, fmdF	K00205	46.7398
4Fe-4S ferredoxin	fwdG	K11260	20.0327
formylmethanofuran dehydrogenase subunit E [EC:1.2.7.12]	fwdE, fmdE	K11261	74.7806
tetrahydromethanopterin S-methyltransferase subunit A [EC:2.1.1.86]	mtrA	K00577	0.210858
tetrahydromethanopterin S-methyltransferase subunit B [EC:2.1.1.86]	mtrB	K00578	2601.71
tetrahydromethanopterin S-methyltransferase subunit C [EC:2.1.1.86]	mtrC	K00579	318.487
tetrahydromethanopterin S-methyltransferase subunit D [EC:2.1.1.86]	mtrD	K00580	573.362
tetrahydromethanopterin S-methyltransferase subunit E [EC:2.1.1.86]	mtrE	K00581	74.2986
tetrahydromethanopterin S-methyltransferase subunit F [EC:2.1.1.86]	mtrF	K00582	42.9256
tetrahydromethanopterin S-methyltransferase subunit G [EC:2.1.1.86]	mtrG	K00583	21947.5
tetrahydromethanopterin S-methyltransferase subunit H [EC:2.1.1.86]	mtrH	K00584	46.2939
methyl-coenzyme M reductase alpha subunit [EC:2.8.4.1]	mcrA	K00399	21.5773
methyl coenzyme M reductase system, component A2	K00400	K00400	93.1372
methyl-coenzyme M reductase beta subunit [EC:2.8.4.1]	mcrB	K00401	28.7292
methyl-coenzyme M reductase gamma subunit [EC:2.8.4.1]	mcrG	K00402	3.75211
methyl-coenzyme M reductase subunit C	mcrC	K03421	19.398
methyl-coenzyme M reductase subunit D	mcrD	K03422	-
5,6,7,8-tetrahydromethanopterin hydrolyase [EC:4.2.1.147]	fae	K10713	-
bifunctional enzyme Fae/Hps [EC:4.2.1.147 4.1.2.43]	fae-hps	K13812	117.034
heterodisulfide reductase subunit A2 [EC:1.8.7.3 1.8.98.4 1.8.98.5 1.8.98.6]	hdrA2	K03388	36.4609
heterodisulfide reductase subunit B2 [EC:1.8.7.3 1.8.98.4 1.8.98.5 1.8.98.6]	hdrB2	K03389	-
heterodisulfide reductase subunit C2 [EC:1.8.7.3 1.8.98.4 1.8.98.5 1.8.98.6]	hdrC2	K03390	-
heterodisulfide reductase subunit D [EC:1.8.98.1]	hdrD	K08264	28.291
heterodisulfide reductase subunit E [EC:1.8.98.1]	hdrE	K08265	12.92
NADH dehydrogenase [EC:7.1.1.2]	EC:7.1.1.2	K00329	-
NADH-qui- oxidoreductase subunit A [EC:1.1.98.4]	fqoA	K22171	265.899
NADH-qui- oxidoreductase subunit B/C [EC:1.1.98.4]	fqoB/C	K22172	73.8058
NADH-qui- oxidoreductase subunit D [EC:1.1.98.4]	fqoD	K22173	202.825
NADH-qui- oxidoreductase subunit F [EC:1.1.98.4]	fqoF	K22174	23.9285
NADH-qui- oxidoreductase subunit H [EC:1.1.98.4]	fqoH	K22175	279.73
NADH-qui- oxidoreductase subunit I [EC:1.1.98.4]	fqoI	K22176	7.20651
NADH-qui- oxidoreductase subunit J [EC:1.1.98.4]	fqoJ	K22177	409.386
NADH-qui- oxidoreductase subunit K [EC:1.1.98.4]	fqoK	K22178	13.5722
NADH-qui- oxidoreductase subunit L [EC:1.1.98.4]	fqoL	K22179	26.6824
NADH-qui- oxidoreductase subunit M [EC:1.1.98.4]	fqoM	K22180	14.0947
NADH-qui- oxidoreductase subunit N[EC:1.1.98.4]	fqoN	K22181	53.5036
F420-non-reducing hydrogenase large subunit [EC:1.12.99.- 1.8.98.5]	mvhA, vhuA, vhcA	K14126	47.8051
F420-non-reducing hydrogenase iron-sulfur subunit [EC:1.12.99.- 1.8.98.5 1.8.98.6]	mvhD, vhuD, vhcD	K14127	21.356
F420-non-reducing hydrogenase small subunit [EC:1.12.99.- 1.8.98.5]	mvhG, vhuG, vhcG	K14128	16.8122
methanogen homocitrate synthase [EC:2.3.3.14 2.3.3.-]	aksA	K10977	-
methanogen homoaconitase large subunit [EC:4.2.1.114]	aksD	K16792	-
methanogen homoaconitase small subunit [EC:4.2.1.114]	aksE	K16793	-
methanogen homoisocitrate dehydrogenase [EC:1.1.1.87 1.1.1.-]	aksF	K10978	-
phosphosulfolactate synthase [EC:4.4.1.19]	comA	K08097	-
2-phosphosulfolactate phosphatase [EC:3.1.3.71]	comB	K05979	-
L-2-hydroxycarboxylate dehydrogenase (NAD+) [EC:1.1.1.337]	comC	K05884	-
sulfopyruvate decarboxylase subunit beta [EC:4.1.1.79]	comE	K13039	-
sulfopyruvate decarboxylase subunit alpha [EC:4.1.1.79]	comD	K06034	-
salicylate biosynthesis isochorismate synthase [EC:5.4.4.2]	pchA	K01851	-
menaqui--specific isochorismate synthase [EC:5.4.4.2]	menF	K02552	-
isochorismate synthase [EC:5.4.4.2]	entC	K02361	-
2-succinyl-5-enolpyruvyl-6-hydroxy-3-cyclohexene-1-carboxylate synthase [EC:2.2.1.9]	menD	K02551	-
2-succinyl-6-hydroxy-2,4-cyclohexadiene-1-carboxylate synthase [EC:4.2.99.20]	menH	K08680	-
O-succinylbenzoate synthase [EC:4.2.1.113]	menC	K02549	-
O-succinylbenzoic acid---CoA ligase [EC:6.2.1.26]	menE	K01911	-
naphthoate synthase [EC:4.1.3.36]	menB	K01661	-
1,4-dihydroxy-2-naphthoyl-CoA hydrolase [EC:3.1.2.28]	E3.1.2.28	K12073	-
1,4-dihydroxy-2-naphthoyl-CoA hydrolase [EC:3.1.2.28]	menI, DHNAT	K19222	-
1,4-dihydroxy-2-naphthoate octaprenyltransferase [EC:2.5.1.74 2.5.1.-]	menA	K02548	-
demethylmenaqui- methyltransferase / 2-methoxy-6-polyprenyl-1,4-benzoquinol methylase [EC:2.1.1.163 2.1.1.201]	ubiE	K03183	72.6143
chorismate dehydratase [EC:4.2.1.151]	mqnA	K11782	55.3681
aminodeoxyfutalosine synthase [EC:2.5.1.120]	mqnE	K18285	48.4524
adenosylhomocysteine/aminodeoxyfutalosine nucleosidase [EC:3.2.2.9 3.2.2.30]	K18284	K18284	-
cyclic dehypoxanthinyl futalosine synthase [EC:1.21.98.1]	mqnC	K11784	145.619
1,4-dihydroxy-6-naphthoate synthase [EC:1.14.-.-]	mqnD	K11785	20.0532
dihydromethanopterin reductase (acceptor) [EC:1.5.99.15]	dmrX	K18853	-
tetrahydromethanopterin:alpha-L-glutamate ligase [EC:6.3.2.33]	mptN	K15740	-
sulfate adenylyltransferase [EC:2.7.7.4]	sat, met3	K00958	-
adenylylsulfate reductase, subunit A [EC:1.8.99.2]	aprA	K00394	-
adenylylsulfate reductase, subunit B [EC:1.8.99.2]	aprB	K00395	-
dissimilatory sulfite reductase alpha subunit [EC:1.8.99.5]	dsrA	K11180	-
dissimilatory sulfite reductase beta subunit [EC:1.8.99.5]	dsrB	K11181	-
tRNA 2-thiouridine synthesizing protein E [EC:2.8.1.-]	tusE, dsrC	K11179	63.5177
quinone-modifying oxidoreductase, subunit QmoA	qmoA	K16885	-
quinone-modifying oxidoreductas, subunit QmoB	qmoB	K16886	-
quinone-modifying oxidoreductas, subunit QmoC	qmoC	K16887	-
nitrate/nitrite transport system substrate-binding protein	nrtA, nasF, cynA	K15576	-
nitrate/nitrite transport system permease protein	nrtB, nasE, cynB	K15577	-
nitrate/nitrite transport system ATP-binding protein [EC:3.6.3.-]	nrtC, nasD	K15578	-
nitrate/nitrite transport system ATP-binding protein	nrtD, cynD	K15579	-
nitrate reductase / nitrite oxidoreductase, alpha subunit [EC:1.7.5.1 1.7.99.-]	narG, narZ, nxrA	K00370	-
nitrate reductase / nitrite oxidoreductase, beta subunit [EC:1.7.5.1 1.7.99.-]	narH, narY, nxrB	K00371	-
nitrate reductase molybdenum cofactor assembly chaperone NarJ/NarW	narJ, narW	K00373	-
nitrate reductase gamma subunit [EC:1.7.5.1 1.7.99.-]	narI, narV	K00374	-
periplasmic nitrate reductase NapA [EC:1.7.99.-]	napA	K02567	-
cytochrome c-type protein NapB	napB	K02568	-
periplasmic nitrate reductase NapD	napD	K02570	-
nitrite reductase (NO-forming) [EC:1.7.2.1]	nirK	K00368	-
nitrite reductase (NO-forming) / hydroxylamine reductase [EC:1.7.2.1 1.7.99.1]	nirS	K15864	-
protein NrfD	nrfD	K04015	-
nitrite reductase (NADH) large subunit [EC:1.7.1.15]	nirB	K00362	-
nitrite reductase (NADH) small subunit [EC:1.7.1.15]	nirD	K00363	-
formate-dependent nitrite reductase complex subunit NrfF	nrfF	K04017	-
formate-dependent nitrite reductase complex subunit NrfG	nrfG	K04018	-
nitrite reductase (cytochrome c-552) [EC:1.7.2.2]	nrfA	K03385	-
cytochrome c nitrite reductase small subunit	nrfH	K15876	-
nitric oxide reductase subunit B [EC:1.7.2.5]	norB	K04561	-
nitric oxide reductase subunit C	norC	K02305	-
nitrous-oxide reductase [EC:1.7.2.4]	nosZ	K00376	-
2-oxoglutarate/2-oxoacid ferredoxin oxidoreductase subunit alpha [EC:1.2.7.3 1.2.7.11]	korA, oorA, oforA	K00174	33.4793
2-oxoglutarate/2-oxoacid ferredoxin oxidoreductase subunit beta [EC:1.2.7.3 1.2.7.11]	korB, oorB, oforB	K00175	125.722
2-oxoglutarate ferredoxin oxidoreductase subunit delta [EC:1.2.7.3]	korD, oorD	K00176	-
indolepyruvate ferredoxin oxidoreductase, alpha subunit [EC:1.2.7.8]	iorA	K00179	8.1266
indolepyruvate ferredoxin oxidoreductase, beta subunit [EC:1.2.7.8]	iorB	K00180	132.617
2-oxoisovalerate ferredoxin oxidoreductase, gamma subunit [EC:1.2.7.7]	vorG	K00189	-
aldehyde:ferredoxin oxidoreductase [EC:1.2.7.5]	aor	K03738	55.4143
pyruvate ferredoxin oxidoreductase alpha subunit [EC:1.2.7.1]	porA	K00169	254.367
pyruvate ferredoxin oxidoreductase beta subunit [EC:1.2.7.1]	porB	K00170	61.9159
pyruvate ferredoxin oxidoreductase delta subunit [EC:1.2.7.1]	porD	K00171	151.142
pyruvate ferredoxin oxidoreductase gamma subunit [EC:1.2.7.1]	porG	K00172	8.16475
GntR family transcriptional regulator / MocR family aminotransferase	K00375	K00375	-
aspartate aminotransferase [EC:2.6.1.1]	aspB	K00812	267.241
histidinol-phosphate aminotransferase [EC:2.6.1.9]	hisC	K00817	229.048
glucosamine---fructose-6-phosphate aminotransferase (isomerizing) [EC:2.6.1.16]	glmS, GFPT	K00820	45.6197
acetylornithine/N-succinyldiaminopimelate aminotransferase [EC:2.6.1.11 2.6.1.17]	argD	K00821	73.3161
branched-chain amino acid aminotransferase [EC:2.6.1.42]	E2.6.1.42, ilvE	K00826	5.96836
aminotransferase [EC:2.6.1.-]	patA	K00841	-
LL-diaminopimelate aminotransferase [EC:2.6.1.83]	E2.6.1.83	K10206	67.7843
aminotransferase [EC:2.6.1.-]	K10907	K10907	16.3428
Xaa-Pro aminopeptidase [EC:3.4.11.9]	pepP	K01262	4.276
methionyl aminopeptidase [EC:3.4.11.18]	map	K01265	0
carboxypeptidase D [EC:3.4.17.22]	CPD	K07752	-
S2P endopeptidase [EC:3.4.24.85]	MBTPS2	K07765	-
archaeal preflagellin peptidase FlaK [EC:3.4.23.52]	flaK-A, flaK	K07991	108.728
inhibitor of cysteine peptidase	ICP	K14475	-
long-chain acyl-CoA synthetase [EC:6.2.1.3]	ACSL, fadD	K01897	78.4219
acyl-CoA dehydrogenase [EC:1.3.8.7]	ACADM, acd	K00249	160.367
enoyl-CoA hydratase [EC:4.2.1.17]	paaF, echA	K01692	-
enoyl-CoA hydratase [EC:4.2.1.17]	crt	K01715	255.45
enoyl-CoA hydratase / 3-hydroxyacyl-CoA dehydrogenase [EC:4.2.1.17 1.1.1.35]	K15016	K15016	50.5124
enoyl-CoA hydratase / 3-hydroxyacyl-CoA dehydrogenase [EC:4.2.1.17 1.1.1.35]	K15016	K15016	50.5124
3-hydroxybutyryl-CoA dehydrogenase [EC:1.1.1.157]	paaH, hbd, fadB, mmgB	K00074	122.794
acetyl-CoA acyltransferase [EC:2.3.1.16]	fadA, fadI	K00632	-
acetyl-CoA C-acetyltransferase [EC:2.3.1.9]	E2.3.1.9, atoB	K00626	240.967
D-lactate dehydrogenase (Cytochrome-type)	dld	K00104	28.4135
