# Supplementary material for: Genomic and Transcriptomic Evidence Supports Methane Metabolism in Archaeoglobi
Source: mSystems. 2020 Mar 17;5(2):e00651-19. doi: 10.1128/mSystems.00651-19 (PMC7380581; doi:10.1128/mSystems.00651-19)
Supplement: TABLE S8 [file mSystems.00651-19-st008.xlsx]

## Sheet: Supplementary Table S8
Supplementary Table S8. Comparative analysis of KO orthologs shared by Ca. Polytropus marinifundus and Ca. Methanomixophus. KO orthologs in pan-genome of Archaeoglobus fulgidus were used as out-group. Orthologs foud in Ca. Polytropus marinifundus and Ca. Methanomixophus pan-genome but not in Archaeoglobus fulgidus pan-genome were marked in blued, whereas orthologs streamlined in Ca. Polytropus ma…
KO number	KO annotation	COG number	COG category	COG annotation
K00248	ACADS, bcd; butyryl-CoA dehydrogenase [EC:1.3.8.1]	COG1960	I	Acyl-CoA dehydrogenase related to the alkylation response protein AidB
K00253	IVD, ivd; isovaleryl-CoA dehydrogenase [EC:1.3.8.4]	COG1960	I	Acyl-CoA dehydrogenase related to the alkylation response protein AidB
K00287	DHFR, folA; dihydrofolate reductase [EC:1.5.1.3]	COG0262	H	Dihydrofolate reductase
K00399	mcrA; methyl-coenzyme M reductase alpha subunit [EC:2.8.4.1]	-	-	-
K00401	mcrB; methyl-coenzyme M reductase beta subunit [EC:2.8.4.1]	-	-	-
K00402	mcrG; methyl-coenzyme M reductase gamma subunit [EC:2.8.4.1]	-	-	-
K00528	fpr; ferredoxin/flavodoxin---NADP+ reductase [EC:1.18.1.2 1.19.1.1]	COG1018	C	Ferredoxin-NADP reductase
K00645	fabD, MCAT, MCT1; [acyl-carrier-protein] S-malonyltransferase [EC:2.3.1.39]	COG0331	I	Malonyl CoA-acyl carrier protein transacylase
K00796	folP; dihydropteroate synthase [EC:2.5.1.15]	COG0294	H	Dihydropteroate synthase
K00820	glmS, GFPT; glutamine---fructose-6-phosphate transaminase (isomerizing) [EC:2.6.1.16]	COG0449	M	Glucosamine 6-phosphate synthetase, contains amidotransferase and phosphosugar isomerase domains
K00873	PK, pyk; pyruvate kinase [EC:2.7.1.40]	COG0469	G	Pyruvate kinase
K01101	E3.1.3.41; 4-nitrophenyl phosphatase [EC:3.1.3.41]	COG0647	F	Ribonucleotide monophosphatase NagD, HAD superfamily
K01190	lacZ; beta-galactosidase [EC:3.2.1.23]	COG3250	G	Beta-galactosidase/beta-glucuronidase
K01421	yhgE; putative membrane protein	COG1511	S	Uncharacterized membrane protein YhgE, phage infection protein (PIP) family
K01464	DPYS, dht, hydA; dihydropyrimidinase [EC:3.5.2.2]	COG0044	F	Dihydroorotase or related cyclic amidohydrolase
K01551	arsA, ASNA1, GET3; arsenite/tail-anchored protein-transporting ATPase [EC:3.6.3.16 3.6.3.-]	COG0003	P	Anion-transporting ATPase, ArsA/GET3 family
K01607	pcaC; 4-carboxymuconolactone decarboxylase [EC:4.1.1.44]	COG0599	R	Uncharacterized conserved protein YurZ, alkylhydroperoxidase/carboxymuconolactone decarboxylase family
K02074	ABC.ZM.A; zinc/manganese transport system ATP-binding protein	COG1121	P	ABC-type Mn2+/Zn2+ transport system, ATPase component
K02169	bioC; malonyl-CoA O-methyltransferase [EC:2.1.1.197]	COG0500	QR	SAM-dependent methyltransferase
K02200	ccmH; cytochrome c-type biogenesis protein CcmH	COG0457	R	Tetratricopeptide (TPR) repeat
K02316	dnaG; DNA primase [EC:2.7.7.101]	COG0358	L	DNA primase (bacterial type)
K02533	lasT; tRNA/rRNA methyltransferase [EC:2.1.1.-]	COG0565	J	tRNA C32,U32 (ribose-2'-O)-methylase TrmJ or a related methyltransferase
K03013	RPB5, POLR2E; DNA-directed RNA polymerases I, II, and III subunit RPABC1	COG2012	K	DNA-directed RNA polymerase, subunit H, RpoH/RPB5
K03058	rpoN; DNA-directed RNA polymerase subunit N [EC:2.7.7.6]	COG1644	K	DNA-directed RNA polymerase, subunit N (RpoN/RPB10)
K03091	sigH; RNA polymerase sporulation-specific sigma factor	-	-	-
K03217	yidC, spoIIIJ, OXA1, ccfA; YidC/Oxa1 family membrane protein insertase	COG0706	M	Membrane protein insertase Oxa1/YidC/SpoIIIJ, required for the localization of integral membrane proteins
K03293	TC.AAT; amino acid transporter, AAT family	COG0833	E	Amino acid permease
K03421	mcrC; methyl-coenzyme M reductase subunit C	-	-	-
K03422	mcrD; methyl-coenzyme M reductase subunit D	-	-	-
K03424	tatD; TatD DNase family protein [EC:3.1.21.-]	COG0084	N	Tat protein secretion system quality control protein TatD (DNase activity)
K03436	fruR2, fruR; DeoR family transcriptional regulator, fructose operon transcriptional repressor	COG1349	KG	DNA-binding transcriptional regulator of sugar metabolism, DeoR/GlpR family
K03466	ftsK, spoIIIE; DNA segregation ATPase FtsK/SpoIIIE, S-DNA-T family	COG1674	D	DNA segregation ATPase FtsK/SpoIIIE and related proteins
K03547	sbcD, mre11; DNA repair protein SbcD/Mre11	COG0420	L	DNA repair exonuclease SbcCD nuclease subunit
K03593	mrp, NUBPL; ATP-binding protein involved in chromosome partitioning	COG0489	D	Chromosome partitioning ATPase, Mrp family, contains Fe-S cluster
K03733	xerC; integrase/recombinase XerC	COG0582	LX	Integrase
K03762	proP; MFS transporter, MHS family, proline/betaine transporter	COG0477	GEPR	MFS family permease
K03797	E3.4.21.102, prc, ctpA; carboxyl-terminal processing protease [EC:3.4.21.102]	COG0793	O	C-terminal processing protease CtpA/Prc, contains a PDZ domain
K03832	tonB; periplasmic protein TonB	COG0810	M	Periplasmic protein TonB, links inner and outer membranes
K03833	selB, EEFSEC; selenocysteine-specific elongation factor	COG3276	J	Selenocysteine-specific translation elongation factor
K04013	nrfB; cytochrome c-type protein NrfB	-	-	-
K04047	dps; starvation-inducible DNA-binding protein	COG0783	PV	DNA-binding ferritin-like protein (oxidative damage protectant)
K04084	dsbD; thiol:disulfide interchange protein DsbD [EC:1.8.1.8]	COG0526	O	Thiol-disulfide isomerase or thioredoxin
K04112	bcrC, badD; benzoyl-CoA reductase subunit C [EC:1.3.7.8]	COG1775	Q	Benzoyl-CoA reductase/2-hydroxyglutaryl-CoA dehydratase subunit, BcrC/BadD/HgdB
K04485	radA, sms; DNA repair protein RadA/Sms	COG1066	O	Predicted ATP-dependent serine protease
K05685	macB; macrolide transport system ATP-binding/permease protein [EC:3.6.3.-]	COG0577	V	ABC-type antimicrobial peptide transport system, permease component
K05772	tupA, vupA; tungstate transport system substrate-binding protein	COG2998	P	ABC-type tungstate transport system, permease component
K05800	ybaO; Lrp/AsnC family transcriptional regulator	COG1522	K	DNA-binding transcriptional regulator, Lrp family
K06131	clsA_B; cardiolipin synthase A/B [EC:2.7.8.-]	COG1502	I	Phosphatidylserine/phosphatidylglycerophosphate/cardiolipin synthase or related enzyme
K06147	ABCB-BAC; ATP-binding cassette, subfamily B, bacterial	COG1132	V	ABC-type multidrug transport system, ATPase and permease component
K06201	cutC; copper homeostasis protein	COG3142	P	Copper homeostasis protein CutC
K06901	pbuG; putative MFS transporter, AGZA family, xanthine/uracil permease	COG2252	F	Xanthine/uracil/vitamin C permease, AzgA family
K06927	DPH6; diphthine-ammonia ligase [EC:6.3.1.14]	COG2102	J	Diphthamide synthase (EF-2-diphthine--ammonia ligase)
K07478	ycaJ; putative ATPase	COG2256	L	Replication-associated recombination protein RarA (DNA-dependent ATPase)
K07483	K07483; transposase	COG2963	X	Transposase and inactivated derivatives
K07569	gar1; RNA-binding protein	COG3277	J	rRNA processing protein Gar1
K07636	phoR; two-component system, OmpR family, phosphate regulon sensor histidine kinase PhoR [EC:2.7.13.3]	COG0642	T	Signal transduction histidine kinase
K07726	K07726; putative transcriptional regulator	COG2944	K	DNA-binding transcriptional regulator YiaG, XRE-type HTH domain
K08264	hdrD; heterodisulfide reductase subunit D [EC:1.8.98.1]	COG1150	C	Heterodisulfide reductase, subunit C
K08303	K08303; putative protease [EC:3.4.-.-]	COG0826	O	Collagenase-like protease, PrtC family
K09136	ycaO; ribosomal protein S12 methylthiotransferase accessory factor	COG1944	J	Ribosomal protein S12 methylthiotransferase accessory factor YcaO
K09736	K09736; uncharacterized protein	COG1931	R	Predicted RNA binding protein with dsRBD fold, UPF0201 family
K09759	aspC, aspS; nondiscriminating aspartyl-tRNA synthetase [EC:6.1.1.23]	COG0017	J	Aspartyl/asparaginyl-tRNA synthetase
K09792	K09792; uncharacterized protein	COG2836	P	Sulfite exporter TauE/SafE
K11645	fbaB; fructose-bisphosphate aldolase, class I [EC:4.1.2.13]	COG1830	G	Fructose-bisphosphate aldolase class Ia, DhnA family
K11928	putP; sodium/proline symporter	COG0591	E	Na+/proline symporter
K13075	ahlD, aiiA, attM, blcC; N-acyl homoserine lactone hydrolase [EC:3.1.1.81]	COG0491	R	Glyoxylase or a related metal-dependent hydrolase, beta-lactamase superfamily II
K13566	NIT2, yafV; omega-amidase [EC:3.5.1.3]	COG0388	R	Predicted amidohydrolase
K13818	mobAB; molybdopterin-guanine dinucleotide biosynthesis protein [EC:2.7.7.77]	COG0746	H	Molybdopterin-guanine dinucleotide biosynthesis protein A
K13953	adhP; alcohol dehydrogenase, propanol-preferring [EC:1.1.1.1]	COG1064	G	D-arabinose 1-dehydrogenase, Zn-dependent alcohol dehydrogenase family
K14080	mtaA; [methyl-Co(III) methanol-specific corrinoid protein]:coenzyme M methyltransferase [EC:2.1.1.246]	COG0407	H	Uroporphyrinogen-III decarboxylase
K14081	mtaC; methanol corrinoid protein	COG5012	C	Methanogenic corrinoid protein MtbC1
K15865	CDKAL1; threonylcarbamoyladenosine tRNA methylthiotransferase CDKAL1 [EC:2.8.4.5]	-	-	-
K15876	nrfH; cytochrome c nitrite reductase small subunit	COG3005	C	Tetraheme cytochrome c subunit of nitrate or TMAO reductase
K15904	kae1-bud32; bifunctional N6-L-threonylcarbamoyladenine synthase / protein kinase Bud32 [EC:2.3.1.234 2.7.11.1]	COG0533	J	tRNA A37 threonylcarbamoyltransferase TsaD
K19090	cas5t; CRISPR-associated protein Cas5t	COG1688	V	CRISPR/Cas system-associated protein Cas5, RAMP superfamily
K21029	moeB; molybdopterin-synthase adenylyltransferase [EC:2.7.7.80]	COG0476	H	Molybdopterin or thiamine biosynthesis adenylyltransferase
K21219	thiDN; hydroxymethylpyrimidine kinase / phosphomethylpyrimidine kinase / thiamine-phosphate diphosphorylase [EC:2.7.1.49 2.7.4.7 2.5.1.3]	COG0351	H	Hydroxymethylpyrimidine/phosphomethylpyrimidine kinase
K21611	cfbD; Ni-sirohydrochlorin a,c-diamide reductive cyclase subunit CfbD [EC:6.3.3.7]	COG2710	P	Nitrogenase molybdenum-iron protein, alpha and beta chains
K21612	cfbE; coenzyme F430 synthetase [EC:6.4.1.9]	COG0770	M	UDP-N-acetylmuramyl pentapeptide synthase
K21929	udg; uracil-DNA glycosylase [EC:3.2.2.27]	COG1573	L	Uracil-DNA glycosylase
K21947	ttuA; tRNA-5-methyluridine54 2-sulfurtransferase [EC:2.8.1.15]	COG0037	J	tRNA(Ile)-lysidine synthase TilS/MesJ
K22011	cfbA; sirohydrochlorin cobalto/nickelchelatase [EC:4.99.1.3 4.99.1.11]	COG2138	H	Sirohydrochlorin ferrochelatase
K22172	fqoBC; F420H2:quinone oxidoreductase subunit B/C [EC:1.1.98.4]	COG0377	C	NADH:ubiquinone oxidoreductase 20 kD subunit (chhain B) or related Fe-S oxidoreductase
K22173	fqoD; F420H2:quinone oxidoreductase subunit D [EC:1.1.98.4]	COG0649	C	NADH:ubiquinone oxidoreductase 49 kD subunit (chain D)
K22175	fqoH; F420H2:quinone oxidoreductase subunit H [EC:1.1.98.4]	COG1005	C	NADH:ubiquinone oxidoreductase subunit 1 (chain H)
K22179	fqoL; F420H2:quinone oxidoreductase subunit L [EC:1.1.98.4]	COG1009	CP	NADH:ubiquinone oxidoreductase subunit 5 (chain L)/Multisubunit Na+/H+ antiporter, MnhA subunit
K22180	fqoM; F420H2:quinone oxidoreductase subunit M [EC:1.1.98.4]	COG0651	CP	Formate hydrogenlyase subunit 3/Multisubunit Na+/H+ antiporter, MnhD subunit
K22181	fqoN; F420H2:quinone oxidoreductase subunit N [EC:1.1.98.4]	COG1007	C	NADH:ubiquinone oxidoreductase subunit 2 (chain N)
K22205	K22205; S-adenosyl-L-methionine hydrolase (adenosine-forming) [EC:3.13.1.8]	COG1912	H	S-adenosylmethionine hydrolase (SAM-hydroxide adenosyltransferase)
K22222	cetZ; tubulin-like protein CetZ	COG0206	D	Cell division GTPase FtsZ
K22223	pgp; phosphoglycolate phosphatase [EC:3.1.3.18]	COG0561	HR	Hydroxymethylpyrimidine pyrophosphatase and other HAD family phosphatases
K22224	acdB; acetate---CoA ligase (ADP-forming) subunit beta [EC:6.2.1.13]	COG1042	C	Acyl-CoA synthetase (NDP forming)
K22226	ahbC; Fe-coproporphyrin III synthase	COG0535	R	Radical SAM superfamily enzyme, MoaA/NifB/PqqE/SkfB family
K22446	K22446; tRNA (cytosine49-C5)-methyltransferase [EC:2.1.1.-]	COG0144	J	16S rRNA C967 or C1407 C5-methylase, RsmB/RsmF family
K22447	cct, ths; archaeal chaperonin	COG0459	O	Chaperonin GroEL (HSP60 family)
K22585	nreA; DNA repair protein NreA	COG1602	S	Uncharacterized protein
K22699	thi4; sulfide-dependent adenosine diphosphate thiazole synthase [EC:2.4.2.59]	COG1635	H	Archaeal ribulose 1,5-bisphosphate synthetase/yeast thiazole synthase
K22837	ubaA; SAMP-activating enzyme [EC:2.7.7.100]	COG0476	H	Molybdopterin or thiamine biosynthesis adenylyltransferase
K22901	trm4; tRNA (cytosine40_48-C5)-methyltransferase [EC:2.1.1.-]	COG0144	J	16S rRNA C967 or C1407 C5-methylase, RsmB/RsmF family
K00004	BDH, butB; (R,R)-butanediol dehydrogenase / meso-butanediol dehydrogenase / diacetyl reductase [EC:1.1.1.4 1.1.1.- 1.1.1.303]	COG1063	ER	Threonine dehydrogenase or related Zn-dependent dehydrogenase
K00009	mtlD; mannitol-1-phosphate 5-dehydrogenase [EC:1.1.1.17]	COG0246	G	Mannitol-1-phosphate/altronate dehydrogenases
K00015	gyaR, GOR1; glyoxylate reductase [EC:1.1.1.26]	COG1052	CHR	Lactate dehydrogenase or related 2-hydroxyacid dehydrogenase
K00041	uxaB; tagaturonate reductase [EC:1.1.1.58]	COG0246	G	Mannitol-1-phosphate/altronate dehydrogenases
K00046	idnO; gluconate 5-dehydrogenase [EC:1.1.1.69]	COG1028	IQR	NAD(P)-dependent dehydrogenase, short-chain alcohol dehydrogenase family
K00057	gpsA; glycerol-3-phosphate dehydrogenase (NAD(P)+) [EC:1.1.1.94]	COG0240	C	Glycerol-3-phosphate dehydrogenase
K00117	gcd; quinoprotein glucose dehydrogenase [EC:1.1.5.2]	COG4993	G	Glucose dehydrogenase
K00127	fdoI, fdsG; formate dehydrogenase subunit gamma	COG2864	C	Cytochrome b subunit of formate dehydrogenase
K00161	PDHA, pdhA; pyruvate dehydrogenase E1 component alpha subunit [EC:1.2.4.1]	COG1071	C	TPP-dependent pyruvate or acetoin dehydrogenase subunit alpha
K00163	aceE; pyruvate dehydrogenase E1 component [EC:1.2.4.1]	COG2609	C	Pyruvate dehydrogenase complex, dehydrogenase (E1) component
K00196	cooF; anaerobic carbon-monoxide dehydrogenase iron sulfur subunit	COG1142	C	Fe-S-cluster-containing hydrogenase component 2
K00209	fabV, ter; enoyl-[acyl-carrier protein] reductase / trans-2-enoyl-CoA reductase (NAD+) [EC:1.3.1.9 1.3.1.44]	COG3007	I	Trans-2-enoyl-CoA reductase
K00274	MAO, aofH; monoamine oxidase [EC:1.4.3.4]	COG1231	E	Monoamine oxidase
K00284	GLU, gltS; glutamate synthase (ferredoxin) [EC:1.4.7.1]	COG0067	E	Glutamate synthase domain 1
K00290	LYS1; saccharopine dehydrogenase (NAD+, L-lysine forming) [EC:1.5.1.7]	-	-	-
K00331	nuoB; NADH-quinone oxidoreductase subunit B [EC:7.1.1.2]	COG0377	C	NADH:ubiquinone oxidoreductase 20 kD subunit (chhain B) or related Fe-S oxidoreductase
K00337	nuoH; NADH-quinone oxidoreductase subunit H [EC:7.1.1.2]	COG1005	C	NADH:ubiquinone oxidoreductase subunit 1 (chain H)
K00338	nuoI; NADH-quinone oxidoreductase subunit I [EC:7.1.1.2]	COG1143	C	Formate hydrogenlyase subunit 6/NADH:ubiquinone oxidoreductase 23 kD subunit (chain I)
K00341	nuoL; NADH-quinone oxidoreductase subunit L [EC:7.1.1.2]	COG1009	CP	NADH:ubiquinone oxidoreductase subunit 5 (chain L)/Multisubunit Na+/H+ antiporter, MnhA subunit
K00343	nuoN; NADH-quinone oxidoreductase subunit N [EC:7.1.1.2]	COG1007	C	NADH:ubiquinone oxidoreductase subunit 2 (chain N)
K00348	nqrC; Na+-transporting NADH:ubiquinone oxidoreductase subunit C [EC:7.2.1.1]	COG2869	C	Na+-transporting NADH:ubiquinone oxidoreductase, subunit NqrC
K00372	nasA; assimilatory nitrate reductase catalytic subunit [EC:1.7.99.-]	COG0243	C	Anaerobic selenocysteine-containing dehydrogenase
K00406	ccoP; cytochrome c oxidase cbb3-type subunit III	COG2010	C	Cytochrome c, mono- and diheme variants
K00441	frhB; coenzyme F420 hydrogenase subunit beta [EC:1.12.98.1]	COG1035	C	Coenzyme F420-reducing hydrogenase, beta subunit
K00527	rtpR; ribonucleoside-triphosphate reductase (thioredoxin) [EC:1.17.4.2]	-	-	-
K00568	ubiG; 2-polyprenyl-6-hydroxyphenyl methylase / 3-demethylubiquinone-9 3-methyltransferase [EC:2.1.1.222 2.1.1.64]	COG2227	H	2-polyprenyl-3-methyl-5-hydroxy-6-metoxy-1,4-benzoquinol methylase
K00602	purH; phosphoribosylaminoimidazolecarboxamide formyltransferase / IMP cyclohydrolase [EC:2.1.2.3 3.5.4.10]	COG0138	F	AICAR transformylase/IMP cyclohydrolase PurH
K00606	panB; 3-methyl-2-oxobutanoate hydroxymethyltransferase [EC:2.1.2.11]	COG0413	H	Ketopantoate hydroxymethyltransferase
K00615	E2.2.1.1, tktA, tktB; transketolase [EC:2.2.1.1]	COG0021	G	Transketolase
K00639	kbl, GCAT; glycine C-acetyltransferase [EC:2.3.1.29]	COG0156	H	7-keto-8-aminopelargonate synthetase or related enzyme
K00640	cysE; serine O-acetyltransferase [EC:2.3.1.30]	COG1045	E	Serine acetyltransferase
K00685	ATE1; arginyl-tRNA---protein transferase [EC:2.3.2.8]	COG2935	O	Arginyl-tRNA--protein-N-Asp/Glu arginylyltransferase
K00768	E2.4.2.21, cobU, cobT; nicotinate-nucleotide--dimethylbenzimidazole phosphoribosyltransferase [EC:2.4.2.21]	COG2038	H	NaMN:DMB phosphoribosyltransferase
K00805	hepST; heptaprenyl diphosphate synthase [EC:2.5.1.30]	COG0142	H	Geranylgeranyl pyrophosphate synthase
K00818	E2.6.1.11, argD; acetylornithine aminotransferase [EC:2.6.1.11]	COG0160	E	4-aminobutyrate aminotransferase or related aminotransferase
K00819	rocD, OAT; ornithine--oxo-acid transaminase [EC:2.6.1.13]	COG0160	E	4-aminobutyrate aminotransferase or related aminotransferase
K00856	E2.7.1.20, ADK; adenosine kinase [EC:2.7.1.20]	COG0524	G	Sugar or nucleoside kinase, ribokinase family
K00951	relA; GTP pyrophosphokinase [EC:2.7.6.5]	COG0317	TK	(p)ppGpp synthase/hydrolase, HD superfamily
K00954	E2.7.7.3A, coaD, kdtB; pantetheine-phosphate adenylyltransferase [EC:2.7.7.3]	COG0669	H	Phosphopantetheine adenylyltransferase
K00969	nadD; nicotinate-nucleotide adenylyltransferase [EC:2.7.7.18]	COG1057	H	Nicotinic acid mononucleotide adenylyltransferase
K00974	cca; tRNA nucleotidyltransferase (CCA-adding enzyme) [EC:2.7.7.72 3.1.3.- 3.1.4.-]	COG0617	J	tRNA nucleotidyltransferase/poly(A) polymerase
K00990	glnD; [protein-PII] uridylyltransferase [EC:2.7.7.59]	COG2844	OT	UTP:GlnB (protein PII) uridylyltransferase
K00991	ispD; 2-C-methyl-D-erythritol 4-phosphate cytidylyltransferase [EC:2.7.7.60]	COG1211	I	2-C-methyl-D-erythritol 4-phosphate cytidylyltransferase
K01000	mraY; phospho-N-acetylmuramoyl-pentapeptide-transferase [EC:2.7.8.13]	COG0472	M	UDP-N-acetylmuramyl pentapeptide phosphotransferase/UDP-N-acetylglucosamine-1-phosphate transferase
K01028	E2.8.3.5A, scoA; 3-oxoacid CoA-transferase subunit A [EC:2.8.3.5]	COG1788	I	Acyl CoA:acetate/3-ketoacid CoA transferase, alpha subunit
K01029	E2.8.3.5B, scoB; 3-oxoacid CoA-transferase subunit B [EC:2.8.3.5]	COG2057	I	Acyl CoA:acetate/3-ketoacid CoA transferase, beta subunit
K01046	lip, TGL2; triacylglycerol lipase [EC:3.1.1.3]	COG1075	I	Triacylglycerol esterase/lipase EstA, alpha/beta hydrolase fold
K01167	rnaSA; ribonuclease T1 [EC:3.1.27.3]	-	-	-
K01197	hya; hyaluronoglucosaminidase [EC:3.2.1.35]	-	-	-
K01224	E3.2.1.89; arabinogalactan endo-1,4-beta-galactosidase [EC:3.2.1.89]	-	-	-
K01233	csn; chitosanase [EC:3.2.1.132]	-	-	-
K01239	iunH; purine nucleosidase [EC:3.2.2.1]	COG1957	F	Inosine-uridine nucleoside N-ribohydrolase
K01247	alkA; DNA-3-methyladenine glycosylase II [EC:3.2.2.21]	COG0122	L	3-methyladenine DNA glycosylase/8-oxoguanine DNA glycosylase
K01255	CARP, pepA; leucyl aminopeptidase [EC:3.4.11.1]	COG0260	E	Leucyl aminopeptidase
K01385	E3.4.23.42; thermopsin [EC:3.4.23.42]	-	-	-
K01420	fnr; CRP/FNR family transcriptional regulator, anaerobic regulatory protein	COG0664	T	cAMP-binding domain of CRP or a regulatory subunit of cAMP-dependent protein kinases
K01448	amiABC; N-acetylmuramoyl-L-alanine amidase [EC:3.5.1.28]	COG0860	M	N-acetylmuramoyl-L-alanine amidase
K01456	E3.5.1.52, NGLY1, PNG1; peptide-N4-(N-acetyl-beta-glucosaminyl)asparagine amidase [EC:3.5.1.52]	-	-	-
K01460	gsp; glutathionylspermidine amidase/synthetase [EC:3.5.1.78 6.3.1.8]	COG0754	E	Glutathionylspermidine synthase
K01467	ampC; beta-lactamase class C [EC:3.5.2.6]	COG1680	V	CubicO group peptidase, beta-lactamase class C family
K01488	add, ADA; adenosine deaminase [EC:3.5.4.4]	COG1816	F	Adenosine deaminase
K01494	dcd; dCTP deaminase [EC:3.5.4.13]	COG0717	F	Deoxycytidine triphosphate deaminase
K01521	cdh; CDP-diacylglycerol pyrophosphatase [EC:3.6.1.26]	COG2134	I	CDP-diacylglycerol pyrophosphatase
K01537	ATP2C; P-type Ca2+ transporter type 2C [EC:7.2.2.10]	COG0474	P	Magnesium-transporting ATPase (P-type)
K01547	kdpB; potassium-transporting ATPase ATP-binding subunit [EC:7.2.2.6]	COG2216	P	High-affinity K+ transport system, ATPase chain B
K01571	oadA; oxaloacetate decarboxylase (Na+ extruding) subunit alpha [EC:7.2.4.2]	COG3632	-	-
K01573	oadG; oxaloacetate decarboxylase (Na+ extruding) subunit gamma	COG3630	C	Na+-transporting methylmalonyl-CoA/oxaloacetate decarboxylase, gamma subunit
K01595	ppc; phosphoenolpyruvate carboxylase [EC:4.1.1.31]	COG2352	C	Phosphoenolpyruvate carboxylase
K01681	ACO, acnA; aconitate hydratase [EC:4.2.1.3]	COG0065	E	Homoaconitase/3-isopropylmalate dehydratase large subunit
K01730	ogl; oligogalacturonide lyase [EC:4.2.2.6]	-	-	-
K01759	GLO1, gloA; lactoylglutathione lyase [EC:4.4.1.5]	COG0346	Q	Catechol 2,3-dioxygenase or other lactoylglutathione lyase family enzyme
K01761	E4.4.1.11; methionine-gamma-lyase [EC:4.4.1.11]	COG0626	E	Cystathionine beta-lyase/cystathionine gamma-synthase
K01776	murI; glutamate racemase [EC:5.1.1.3]	COG0796	M	Glutamate racemase
K01783	rpe, RPE; ribulose-phosphate 3-epimerase [EC:5.1.3.1]	COG0036	G	Pentose-5-phosphate-3-epimerase
K01812	uxaC; glucuronate isomerase [EC:5.3.1.12]	COG1904	G	Glucuronate isomerase
K01843	kamA; lysine 2,3-aminomutase [EC:5.4.3.2]	COG1509	E	L-lysine 2,3-aminomutase (EF-P beta-lysylation pathway)
K01847	MUT; methylmalonyl-CoA mutase [EC:5.4.99.2]	-	-	-
K01893	NARS, asnS; asparaginyl-tRNA synthetase [EC:6.1.1.22]	COG0017	J	Aspartyl/asparaginyl-tRNA synthetase
K01921	ddl; D-alanine-D-alanine ligase [EC:6.3.2.4]	COG1181	MR	D-alanine-D-alanine ligase and related ATP-grasp enzymes
K01924	murC; UDP-N-acetylmuramate--alanine ligase [EC:6.3.2.8]	COG0773	M	UDP-N-acetylmuramate-alanine ligase
K01925	murD; UDP-N-acetylmuramoylalanine--D-glutamate ligase [EC:6.3.2.9]	COG0771	M	UDP-N-acetylmuramoylalanine-D-glutamate ligase
K01929	murF; UDP-N-acetylmuramoyl-tripeptide--D-alanyl-D-alanine ligase [EC:6.3.2.10]	COG0770	M	UDP-N-acetylmuramyl pentapeptide synthase
K01950	E6.3.5.1, NADSYN1, QNS1, nadE; NAD+ synthase (glutamine-hydrolysing) [EC:6.3.5.1]	COG0171	H	NH3-dependent NAD+ synthetase
K01966	PCCB, pccB; propionyl-CoA carboxylase beta chain [EC:6.4.1.3 2.1.3.15]	COG4799	I	Acetyl-CoA carboxylase, carboxyltransferase component
K02010	afuC, fbpC; iron(III) transport system ATP-binding protein [EC:7.2.2.7]	COG3842	E	ABC-type Fe3+/spermidine/putrescine transport systems, ATPase components
K02018	modB; molybdate transport system permease protein	COG4149	P	ABC-type molybdate transport system, permease component
K02026	ABC.MS.P1; multiple sugar transport system permease protein	COG0395	G	ABC-type glycerol-3-phosphate transport system, permease component
K02028	ABC.PA.A; polar amino acid transport system ATP-binding protein [EC:7.4.2.1]	COG1126	E	ABC-type polar amino acid transport system, ATPase component
K02032	ABC.PE.A1; peptide/nickel transport system ATP-binding protein	COG1123	O	ABC-type glutathione transport system ATPase component, contains duplicated ATPase domain
K02053	ABC.SP.P; putative spermidine/putrescine transport system permease protein	COG1177	E	ABC-type spermidine/putrescine transport system, permease component II
K02056	ABC.SS.A; simple sugar transport system ATP-binding protein [EC:3.6.3.17]	COG1129	G	ABC-type sugar transport system, ATPase component
K02242	comFC; competence protein ComFC	COG1040	R	Predicted amidophosphoribosyltransferases
K02280	cpaC, rcpA; pilus assembly protein CpaC	COG4964	UW	Flp pilus assembly protein, secretin CpaC
K02291	crtB; 15-cis-phytoene synthase [EC:2.5.1.32]	COG1562	I	Phytoene/squalene synthetase
K02334	dpo; DNA polymerase bacteriophage-type [EC:2.7.7.7]	COG1573	L	Uracil-DNA glycosylase
K02337	dnaE; DNA polymerase III subunit alpha [EC:2.7.7.7]	COG0587	L	DNA polymerase III, alpha subunit
K02340	holA; DNA polymerase III subunit delta [EC:2.7.7.7]	COG1466	L	DNA polymerase III, delta subunit
K02355	fusA, GFM, EFG; elongation factor G	COG0480	J	Translation elongation factor EF-G, a GTPase
K02356	efp; elongation factor P	COG0231	J	Translation elongation factor P (EF-P)/translation initiation factor 5A (eIF-5A)
K02371	fabK; enoyl-[acyl-carrier protein] reductase II [EC:1.3.1.9]	COG2070	R	NAD(P)H-dependent flavin oxidoreductase YrpB, nitropropane dioxygenase family
K02391	flgF; flagellar basal-body rod protein FlgF	COG1749	N	Flagellar hook protein FlgE
K02392	flgG; flagellar basal-body rod protein FlgG	COG1749	N	Flagellar hook protein FlgE
K02412	fliI; flagellum-specific ATP synthase [EC:7.4.2.8]	COG1157	NU	Flagellar biosynthesis/type III secretory pathway ATPase
K02413	fliJ; flagellar FliJ protein	COG2882	N	Flagellar biosynthesis chaperone FliJ
K02431	fucU, FUOM; L-fucose mutarotase [EC:5.1.3.29]	COG1869	G	D-ribose pyranose/furanose isomerase RbsD
K02453	gspD; general secretion pathway protein D	COG1450	U	Type II secretory pathway component GspD/PulD (secretin)
K02484	K02484; two-component system, OmpR family, sensor kinase [EC:2.7.13.3]	COG0642	T	Signal transduction histidine kinase
K02486	K02486; two-component system, sensor kinase [EC:2.7.13.3]	COG0642	T	Signal transduction histidine kinase
K02495	hemN, hemZ; oxygen-independent coproporphyrinogen III oxidase [EC:1.3.98.3]	COG0635	H	Coproporphyrinogen III oxidase or related Fe-S oxidoreductase
K02519	infB, MTIF2; translation initiation factor IF-2	COG0532	J	Translation initiation factor IF-2, a GTPase
K02520	infC, MTIF3; translation initiation factor IF-3	COG0290	J	Translation initiation factor IF-3
K02624	pcaR; IclR family transcriptional regulator, pca regulon regulatory protein	COG1414	K	DNA-binding transcriptional regulator, IclR family
K02773	PTS-Gat-EIIA, gatA, sgcA; PTS system, galactitol-specific IIA component [EC:2.7.1.200]	COG1762	GT	Phosphotransferase system mannitol/fructose-specific IIA domain (Ntr-type)
K02822	PTS-Ula-EIIB, ulaB, sgaB; PTS system, ascorbate-specific IIB component [EC:2.7.1.194]	COG3414	G	Phosphotransferase system, galactitol-specific IIB component
K02835	prfA, MTRF1, MRF1; peptide chain release factor 1	COG0216	J	Protein chain release factor A
K02899	RP-L27, MRPL27, rpmA; large subunit ribosomal protein L27	COG0211	J	Ribosomal protein L27
K03060	rpoZ; DNA-directed RNA polymerase subunit omega [EC:2.7.7.6]	COG1758	K	DNA-directed RNA polymerase, subunit K/omega
K03074	secF; preprotein translocase subunit SecF	COG0341	U	Preprotein translocase subunit SecF
K03087	rpoS; RNA polymerase nonessential primary-like sigma factor	COG0568	K	DNA-directed RNA polymerase, sigma subunit (sigma70/sigma32)
K03101	lspA; signal peptidase II [EC:3.4.23.36]	COG0597	MU	Lipoprotein signal peptidase
K03146	THI4, THI1; cysteine-dependent adenosine diphosphate thiazole synthase [EC:2.4.2.60]	COG1635	H	Archaeal ribulose 1,5-bisphosphate synthetase/yeast thiazole synthase
K03199	virB4, lvhB4; type IV secretion system protein VirB4 [EC:7.4.2.8]	COG3451	U	Type IV secretory pathway, VirB4 component
K03200	virB5, lvhB5; type IV secretion system protein VirB5	COG3701	U	Type IV secretory pathway, TrbF components
K03215	rumA; 23S rRNA (uracil1939-C5)-methyltransferase [EC:2.1.1.190]	COG2265	J	tRNA/tmRNA/rRNA uracil-C5-methylase, TrmA/RlmC/RlmD family
K03284	corA; magnesium transporter	COG0598	P	Mg2+ and Co2+ transporter CorA
K03324	yjbB; phosphate:Na+ symporter	COG1283	P	Na+/phosphate symporter
K03431	glmM; phosphoglucosamine mutase [EC:5.4.2.10]	COG1109	G	Phosphomannomutase
K03439	trmB, METTL1, TRM8; tRNA (guanine-N7-)-methyltransferase [EC:2.1.1.33]	COG0220	J	tRNA G46 methylase TrmB
K03465	thyX, thy1; thymidylate synthase (FAD) [EC:2.1.1.148]	COG1351	F	Thymidylate synthase ThyX
K03474	pdxJ; pyridoxine 5-phosphate synthase [EC:2.6.99.2]	COG0854	H	Pyridoxine 5'-phosphate synthase PdxJ
K03497	parB, spo0J; ParB family transcriptional regulator, chromosome partitioning protein	COG1475	D	Chromosome segregation protein Spo0J, contains ParB-like nuclease domain
K03500	rsmB, sun; 16S rRNA (cytosine967-C5)-methyltransferase [EC:2.1.1.176]	COG0144	J	16S rRNA C967 or C1407 C5-methylase, RsmB/RsmF family
K03528	zipA; cell division protein ZipA	COG3115	D	Cell division protein ZipA, interacts with FtsZ
K03533	torD; TorA specific chaperone	COG3381	O	Cytoplasmic chaperone TorD involved in molybdoenzyme TorA maturation
K03555	mutS; DNA mismatch repair protein MutS	COG0249	L	DNA mismatch repair ATPase MutS
K03572	mutL; DNA mismatch repair protein MutL	COG0323	L	DNA mismatch repair ATPase MutL
K03584	recO; DNA repair protein RecO (recombination protein O)	COG1381	L	Recombinational DNA repair protein (RecF pathway)
K03629	recF; DNA replication and repair protein RecF	COG1195	L	Recombinational DNA repair ATPase RecF
K03634	lolA; outer membrane lipoprotein carrier protein	COG2834	M	Outer membrane lipoprotein-sorting protein
K03641	tolB; TolB protein	COG0823	U	Periplasmic component of the Tol biopolymer transport system
K03644	lipA; lipoyl synthase [EC:2.8.1.8]	COG0320	H	Lipoate synthase
K03645	seqA; negative modulator of initiation of replication	COG3057	L	Negative regulator of replication initiation
K03648	UNG, UDG; uracil-DNA glycosylase [EC:3.2.2.27]	COG0692	L	Uracil DNA glycosylase
K03695	clpB; ATP-dependent Clp protease ATP-binding subunit ClpB	COG0542	O	ATP-dependent Clp protease ATP-binding subunit ClpA
K03703	uvrC; excinuclease ABC subunit C	COG0322	L	Excinuclease UvrABC, nuclease subunit
K03727	helY; ATP-dependent RNA helicase HelY [EC:3.6.4.-]	COG4581	L	Superfamily II RNA helicase
K03783	punA, PNP; purine-nucleoside phosphorylase [EC:2.4.2.1]	COG0005	F	Purine nucleoside phosphorylase
K03798	ftsH, hflB; cell division protease FtsH [EC:3.4.24.-]	COG0465	O	ATP-dependent Zn proteases
K03809	wrbA; NAD(P)H dehydrogenase (quinone) [EC:1.6.5.2]	COG0655	C	Multimeric flavodoxin WrbA
K03885	ndh; NADH dehydrogenase [EC:1.6.99.3]	COG1252	C	NADH dehydrogenase, FAD-containing subunit
K03979	obgE, cgtA, MTG2; GTPase [EC:3.6.5.-]	COG0536	DL	GTPase involved in cell partioning and DNA repair
K04043	dnaK, HSPA9; molecular chaperone DnaK	COG0443	O	Molecular chaperone DnaK (HSP70)
K04068	nrdG; anaerobic ribonucleoside-triphosphate reductase activating protein [EC:1.97.1.4]	COG0602	R	Organic radical activating enzyme
K04077	groEL, HSPD1; chaperonin GroEL	COG0459	O	Chaperonin GroEL (HSP60 family)
K04079	HSP90A, htpG; molecular chaperone HtpG	COG0326	O	Molecular chaperone, HSP90 family
K04518	pheA2; prephenate dehydratase [EC:4.2.1.51]	COG0077	E	Prephenate dehydratase
K04565	SOD1; superoxide dismutase, Cu-Zn family [EC:1.15.1.1]	COG2032	P	Cu/Zn superoxide dismutase
K04768	acuC; acetoin utilization protein AcuC	COG0123	BQ	Acetoin utilization deacetylase AcuC or a related deacetylase
K04769	spoVT; AbrB family transcriptional regulator, stage V sporulation protein T	COG2002	KV	Bifunctional DNA-binding transcriptional regulator of stationary/sporulation/toxin gene expression and antitoxin component of the YhaV-PrlF toxin-antitoxin module
K05020	opuD, betL; glycine betaine transporter	COG1292	M	Choline-glycine betaine transporter
K05365	mrcB; penicillin-binding protein 1B [EC:2.4.1.129 3.4.16.4]	COG0744	M	Membrane carboxypeptidase (penicillin-binding protein)
K05563	phaF; multicomponent K+:H+ antiporter subunit F	COG2212	P	Multisubunit Na+/H+ antiporter, MnhF subunit
K05815	ugpE; sn-glycerol 3-phosphate transport system permease protein	COG0395	G	ABC-type glycerol-3-phosphate transport system, permease component
K05825	LYSN; 2-aminoadipate transaminase [EC:2.6.1.-]	-	-	-
K05837	rodA, mrdB; rod shape determining protein RodA	COG0772	D	Bacterial cell division protein FtsW, lipid II flippase
K05845	opuC; osmoprotectant transport system substrate-binding protein	COG1732	M	Periplasmic glycine betaine/choline-binding (lipo)protein of an ABC-type transport system (osmoprotectant binding protein)
K05847	opuA; osmoprotectant transport system ATP-binding protein [EC:7.6.2.9]	COG1125	E	ABC-type proline/glycine betaine transport system, ATPase component
K05874	tsr; methyl-accepting chemotaxis protein I, serine sensor receptor	COG0840	NT	Methyl-accepting chemotaxis protein
K06013	STE24; STE24 endopeptidase [EC:3.4.24.84]	-	-	-
K06139	pqqE; PqqA peptide cyclase [EC:1.21.98.4]	COG0535	R	Radical SAM superfamily enzyme, MoaA/NifB/PqqE/SkfB family
K06145	gntR; LacI family transcriptional regulator, gluconate utilization system Gnt-I transcriptional repressor	COG1609	K	DNA-binding transcriptional regulator, LacI/PurR family
K06299	gerPA; spore germination protein PA	-	-	-
K06307	yfkQ; spore germination protein	-	-	-
K06336	tasA, cotN; spore coat-associated protein N	-	-	-
K06373	spmA; spore maturation protein A	COG2715	R	Spore maturation protein SpmA (function unknown)
K06377	spo0M; sporulation-control protein	-	-	-
K06417	spoVID; stage VI sporulation protein D	-	-	-
K06603	flaG; flagellar protein FlaG	COG1334	R	Uncharacterized conserved protein, FlaG/YvyC family
K06879	queF; 7-cyano-7-deazaguanine reductase [EC:1.7.1.13]	COG0780	J	NADPH-dependent 7-cyano-7-deazaguanine reductase QueF, C-terminal domain, T-fold superfamily
K06890	K06890; uncharacterized protein	COG0670	R	Integral membrane protein, interacts with FtsH
K06934	K06934; uncharacterized protein	COG1661	R	Predicted DNA-binding protein with PD1-like DNA-binding motif
K06958	rapZ; RNase adapter protein RapZ	COG1660	T	RNase adaptor protein for sRNA GlmZ degradation, contains a P-loop ATPase domain
K06963	TAN1, THUMPD1; tRNA acetyltransferase TAN1	COG1818	J	tRNA(Ser,Leu) C12 N-acetylase TAN1, contains THUMP domain
K06975	K06975; uncharacterized protein	COG2388	R	Predicted acetyltransferase, GNAT superfamily
K06976	K06976; uncharacterized protein	COG3393	R	Predicted acetyltransferase, GNAT family
K06989	nadX, ASPDH; aspartate dehydrogenase [EC:1.4.1.21]	COG1712	R	Predicted dinucleotide-utilizing enzyme
K06994	K06994; putative drug exporter of the RND superfamily	COG2409	S	Uncharacterized membrane protein YdfJ, MMPL/SSD domain
K07011	wbbL; rhamnosyltransferase	COG1216	G	Glycosyltransferase, GT2 family
K07053	E3.1.3.97; 3',5'-nucleoside bisphosphate phosphatase [EC:3.1.3.97]	COG0613	R	Predicted metal-dependent phosphoesterase TrpH, contains PHP domain
K07058	K07058; membrane protein	COG1295	S	Uncharacterized membrane protein, BrkB/YihY/UPF0761 family (not an RNase)
K07063	K07063; uncharacterized protein	COG1569	R	Predicted nucleic acid-binding protein, contains PIN domain
K07064	K07064; uncharacterized protein	COG1848	R	Predicted nucleic acid-binding protein, contains PIN domain
K07065	K07065; uncharacterized protein	COG2402	R	Predicted nucleic acid-binding protein, contains PIN domain
K07066	K07066; uncharacterized protein	COG2405	R	Predicted nucleic acid-binding protein, contains PIN domain
K07082	K07082; UPF0755 protein	COG1559	D	Cell division protein YceG, involved in septum cleavage
K07088	K07088; uncharacterized protein	COG0679	R	Predicted permease
K07112	K07112; uncharacterized protein	COG2391	R	Uncharacterized membrane protein YedE/YeeE, contains two sulfur transport domains
K07121	K07121; uncharacterized protein	COG3107	M	Outer membrane lipoprotein LpoA, binds and activates PBP1a
K07133	K07133; uncharacterized protein	COG1373	R	Predicted ATPase, AAA+ superfamily
K07146	K07146; UPF0176 protein	COG1054	R	Predicted sulfurtransferase
K07150	K07150; uncharacterized protein	COG1811	S	Uncharacterized membrane protein YqgA, affects biofilm formation
K07170K07171	mazF, ndoA, chpA; mRNA interferase MazF [EC:3.1.-.-]	COG2337	V	mRNA-degrading endonuclease, toxin component of the MazEF toxin-antitoxin module
K07175	phoH2; PhoH-like ATPase	COG1875	R	Predicted ribonuclease YlaK, contains NYN-type RNase and PhoH-family ATPase domains
K07176	K07176; putative serine/threonine protein kinase	COG2112	T	Predicted Ser/Thr protein kinase
K07180	prkA; serine protein kinase	COG2766	T	Predicted Ser/Thr protein kinase
K07217	K07217; Mn-containing catalase	COG3546	P	Mn-containing catalase (includes spore coat protein CotJC)
K07234	K07234; uncharacterized protein involved in response to NO	COG3213	V	Uncharacterized protein involved in response to NO
K07259	dacB; serine-type D-Ala-D-Ala carboxypeptidase/endopeptidase (penicillin-binding protein 4) [EC:3.4.16.4 3.4.21.-]	COG2027	M	D-alanyl-D-alanine carboxypeptidase
K07273	acm; lysozyme	COG3757	M	Lyzozyme M1 (1,4-beta-N-acetylmuramidase), GH25 family
K07276	K07276; uncharacterized protein	COG3660	D	Mitochondrial fission protein ELM1
K07284	srtA; sortase A [EC:3.4.22.70]	COG3764	M	Sortase (surface protein transpeptidase)
K07289	asmA; AsmA protein	COG2982	M	Uncharacterized protein involved in outer membrane biogenesis
K07308	dmsC; anaerobic dimethyl sulfoxide reductase subunit C	COG3302	C	DMSO reductase anchor subunit
K07316	mod; adenine-specific DNA-methyltransferase [EC:2.1.1.72]	COG2189	L	Adenine specific DNA methylase Mod
K07335	bmpA, bmpB, tmpC; basic membrane protein A and related proteins	COG1744	M	Basic membrane lipoprotein Med, periplasmic binding protein (PBP1-ABC) superfamily
K07395	K07395; putative proteasome-type protease	COG3484	O	Predicted proteasome-type protease
K07452	mcrB; 5-methylcytosine-specific restriction enzyme B [EC:3.1.21.-]	COG1401	V	5-methylcytosine-specific restriction endonuclease McrBC, GTP-binding regulatory subunit McrB
K07459	ybjD; putative ATP-dependent endonuclease of the OLD family	COG3593	L	Predicted ATP-dependent endonuclease of the OLD family, contains P-loop ATPase and TOPRIM domains
K07473	dinJ; DNA-damage-inducible protein J	COG3077	V	Antitoxin component of the RelBE or YafQ-DinJ toxin-antitoxin module
K07475	cas3; CRISPR-associated endonuclease Cas3-HD [EC:3.1.-.-]	COG2254	V	CRISPR/Cas system-associated endonuclease Cas3-HD
K07481	K07481; transposase, IS5 family	COG3039	X	Transposase and inactivated derivatives, IS5 family
K07494	K07494; putative transposase	COG3335	X	Transposase
K07497	K07497; putative transposase	COG2801	X	Transposase InsO and inactivated derivatives
K07498	K07498; putative transposase	COG3316	X	Transposase (or an inactivated derivative)
K07499	K07499; putative transposase	COG3415	X	Transposase
K07578	K07578; homologs of the eukaryotic argonaute protein	COG1431	JV	Argonaute homolog, implicated in RNA metabolism and viral defense
K07656	trcS; two-component system, OmpR family, sensor histidine kinase TrcS [EC:2.7.13.3]	COG0642	T	Signal transduction histidine kinase
K07657	phoB; two-component system, OmpR family, phosphate regulon response regulator PhoB	COG0745	TK	DNA-binding response regulator, OmpR family, contains REC and winged-helix (wHTH) domain
K07693	desR; two-component system, NarL family, response regulator DesR	COG2197	TK	DNA-binding response regulator, NarL/FixJ family, contains REC and HTH domains
K07718	yesM; two-component system, sensor histidine kinase YesM [EC:2.7.13.3]	COG2972	T	Sensor histidine kinase YesM
K07783	uhpC; MFS transporter, OPA family, sugar phosphate sensor protein UhpC	COG2271	G	Sugar phosphate permease
K07814	K07814; putative two-component system response regulator	COG3437	T	Response regulator c-di-GMP phosphodiesterase, RpfG family, contains REC and HD-GYP domains
K07979	ytrA; GntR family transcriptional regulator	COG1725	K	DNA-binding transcriptional regulator YhcF, GntR family
K08153	blt; MFS transporter, DHA1 family, multidrug resistance protein	COG2814	G	Predicted arabinose efflux permease, MFS family
K08167	smvA, qacA, lfrA; MFS transporter, DHA2 family, multidrug resistance protein	COG0477	GEPR	MFS family permease
K08191	exuT; MFS transporter, ACS family, hexuronate transporter	COG0477	GEPR	MFS family permease
K08218	ampG; MFS transporter, PAT family, beta-lactamase induction signal transducer AmpG	COG0477	GEPR	MFS family permease
K08296	sixA; phosphohistidine phosphatase [EC:3.1.3.-]	COG2062	T	Phosphohistidine phosphatase SixA
K08300	rne; ribonuclease E [EC:3.1.26.12]	COG1530	J	Ribonuclease G or E
K08307	mltD, dniR; membrane-bound lytic murein transglycosylase D [EC:4.2.2.-]	COG0741	M	Soluble lytic murein transglycosylase and related regulatory proteins (some contain LysM/invasin domains)
K08365	merR; MerR family transcriptional regulator, mercuric resistance operon regulatory protein	COG0789	K	DNA-binding transcriptional regulator, MerR family
K08479	sasA; two-component system, OmpR family, clock-associated histidine kinase SasA [EC:2.7.13.3]	COG0642	T	Signal transduction histidine kinase
K08641	vanX; zinc D-Ala-D-Ala dipeptidase [EC:3.4.13.22]	COG2173	M	D-alanyl-D-alanine dipeptidase
K08678	UXS1, uxs; UDP-glucuronate decarboxylase [EC:4.1.1.35]	COG0451	M	Nucleoside-diphosphate-sugar epimerase
K08679	E5.1.3.6; UDP-glucuronate 4-epimerase [EC:5.1.3.6]	COG0451	M	Nucleoside-diphosphate-sugar epimerase
K08738	CYC; cytochrome c	COG3474	C	Cytochrome c2
K08884	K08884; serine/threonine protein kinase, bacterial [EC:2.7.11.1]	COG0515	T	Serine/threonine protein kinase
K08965	mtnW; 2,3-diketo-5-methylthiopentyl-1-phosphate enolase [EC:5.3.2.5]	COG1850	G	Ribulose 1,5-bisphosphate carboxylase, large subunit, or a RuBisCO-like protein
K08973	K08973; putative membrane protein	COG1981	S	Uncharacterized membrane protein
K08980	K08980; putative membrane protein	COG3374	S	Uncharacterized membrane protein
K08986	ycgQ; putative membrane protein	COG3689	S	Uncharacterized membrane protein YcgQ, UPF0703/DUF1980 family
K09004	K09004; uncharacterized protein	COG1416	P	Intracellular sulfur oxidation protein, DsrE/DsrF family
K09012	sufR; DeoR family transcriptional regulator, suf operon transcriptional repressor	COG2345	K	Predicted transcriptional regulator, ArsR family
K09014	sufB; Fe-S cluster assembly protein SufB	COG0719	O	Fe-S cluster assembly scaffold protein SufB
K09017	rutR; TetR/AcrR family transcriptional regulator	COG1309	K	DNA-binding transcriptional regulator, AcrR family
K09019	rutE; 3-hydroxypropanoate dehydrogenase [EC:1.1.1.-]	COG0778	C	Nitroreductase
K09123	lhpI; cis-L-3-hydroxyproline dehydratase [EC:4.2.1.171]	COG1679	C	Predicted aconitase
K09132	K09132; uncharacterized protein	COG1895	S	Uncharacterized protein, contains HEPN domain, UPF0332 family
K09134	flA; adenosyl-fluoride synthase [EC:2.5.1.63]	COG1912	H	S-adenosylmethionine hydrolase (SAM-hydroxide adenosyltransferase)
K09155	K09155; uncharacterized protein	COG2461	S	Uncharacterized conserved protein, DUF438 domain, may contain hemerythrin domain
K09181	yfiQ; acetyltransferase	COG1042	C	Acyl-CoA synthetase (NDP forming)
K09470	puuA; gamma-glutamylputrescine synthase [EC:6.3.1.11]	COG0174	E	Glutamine synthetase
K09471	puuB, ordL; gamma-glutamylputrescine oxidase [EC:1.4.3.-]	COG0665	E	Glycine/D-amino acid oxidase (deaminating)
K09707	K09707; uncharacterized protein	COG3603	S	Uncharacterized protein
K09712	K09712; uncharacterized protein	COG3042	R	Putative hemolysin
K09725	K09725; uncharacterized protein	COG1772	S	Uncharacterized protein
K09748	rimP; ribosome maturation factor RimP	COG0779	J	Ribosome maturation factor RimP
K09771	TC.SMR3; small multidrug resistance family-3 protein	COG1742	R	Uncharacterized inner membrane protein YnfA, drug/metabolite transporter superfamily
K09808	lolC_E; lipoprotein-releasing system permease protein	COG4591	M	ABC-type transport system, involved in lipoprotein release, permease component
K09825	perR; Fur family transcriptional regulator, peroxide stress response regulator	COG0735	P	Fe2+ or Zn2+ uptake regulation protein
K09908	K09908; uncharacterized protein	COG3105	S	Uncharacterized membrane-anchored protein YhcB, DUF1043 family
K09963	K09963; uncharacterized protein	COG3589	S	Uncharacterized protein
K09967	K09967; uncharacterized protein	COG3665	S	Uncharacterized conserved protein YcgI, DUF1989 family
K09969	aapJ, bztA; general L-amino acid transport system substrate-binding protein	COG0834	ET	ABC-type amino acid transport/signal transduction system, periplasmic component/domain
K10001	gltI, aatJ; glutamate/aspartate transport system substrate-binding protein	COG0834	ET	ABC-type amino acid transport/signal transduction system, periplasmic component/domain
K10112	msmX, msmK, malK, sugC, ggtA, msiK; multiple sugar transport system ATP-binding protein	COG3839	G	ABC-type sugar transport system, ATPase component
K10201	ABC.NGC.P; N-acetylglucosamine transport system permease protein	COG1175	G	ABC-type sugar transport system, permease component
K10254	ohyA, sph; oleate hydratase [EC:4.2.1.53]	COG4716	S	Myosin-crossreactive antigen (function unknown)
K10539	araG; L-arabinose transport system ATP-binding protein [EC:3.6.3.17]	COG1129	G	ABC-type sugar transport system, ATPase component
K10563	mutM, fpg; formamidopyrimidine-DNA glycosylase [EC:3.2.2.23 4.2.99.18]	COG0266	L	Formamidopyrimidine-DNA glycosylase
K10943	flrC, fleR; two-component system, response regulator FlrC	COG2204	T	DNA-binding transcriptional response regulator, NtrC family, contains REC, AAA-type ATPase, and a Fis-type DNA-binding domains
K10960	chlP, bchP; geranylgeranyl diphosphate/geranylgeranyl-bacteriochlorophyllide a reductase [EC:1.3.1.83 1.3.1.111]	COG0644	C	Dehydrogenase (flavoprotein)
K11075	potH; putrescine transport system permease protein	COG1176	E	ABC-type spermidine/putrescine transport system, permease component I
K11189	PTS-HPR; phosphocarrier protein	COG1925	TG	Phosphotransferase system, HPr and related phosphotransfer proteins
K11392	rsmF; 16S rRNA (cytosine1407-C5)-methyltransferase [EC:2.1.1.178]	COG0144	J	16S rRNA C967 or C1407 C5-methylase, RsmB/RsmF family
K11443	divK; two-component system, cell cycle response regulator DivK	COG0784	T	CheY chemotaxis protein or a CheY-like REC (receiver) domain
K11520	manS; two-component system, OmpR family, manganese sensing sensor histidine kinase [EC:2.7.13.3]	COG0642	T	Signal transduction histidine kinase
K11535	nupC; nucleoside transport protein	COG1972	F	Nucleoside permease NupC
K11614	yufL, malK; two-component system, CitB family, sensor histidine kinase MalK [EC:2.7.13.3]	COG3290	T	Sensor histidine kinase regulating citrate/malate metabolism
K11707	troA, mntA, znuA; manganese/zinc/iron transport system substrate-binding protein	COG0803	P	ABC-type Zn uptake system ZnuABC, Zn-binding component ZnuA
K11720	lptG; lipopolysaccharide export system permease protein	COG0795	MN	Lipopolysaccharide export LptBFGC system, permease protein LptF
K11751	ushA; 5'-nucleotidase / UDP-sugar diphosphatase [EC:3.1.3.5 3.6.1.45]	COG0737	FV	2',3'-cyclic-nucleotide 2'-phosphodiesterase/5'- or 3'-nucleotidase, 5'-nucleotidase family
K11991	tadA; tRNA(adenine34) deaminase [EC:3.5.4.33]	COG0590	J	tRNA(Arg) A34 adenosine deaminase TadA
K11996	MOCS3, UBA4; adenylyltransferase and sulfurtransferase [EC:2.7.7.80 2.8.1.11]	COG0476	H	Molybdopterin or thiamine biosynthesis adenylyltransferase
K12063	traC; conjugal transfer ATP-binding protein TraC	-	-	-
K13009	wzy; O-antigen polymerase [EC:2.4.1.-]	COG3307	M	O-antigen ligase
K13018	wbpD, wlbB; UDP-2-acetamido-3-amino-2,3-dideoxy-glucuronate N-acetyltransferase [EC:2.3.1.201]	COG0110	R	Acetyltransferase (isoleucine patch superfamily)
K13598	ntrY; two-component system, NtrC family, nitrogen regulation sensor histidine kinase NtrY [EC:2.7.13.3]	COG5000	T	Signal transduction histidine kinase involved in nitrogen fixation and metabolism regulation
K13634	cysB; LysR family transcriptional regulator, cys regulon transcriptional activator	COG0583	K	DNA-binding transcriptional regulator, LysR family
K13693	gpgS; glucosyl-3-phosphoglycerate synthase [EC:2.4.1.266]	COG0463	M	Glycosyltransferase involved in cell wall bisynthesis
K13789	GGPS; geranylgeranyl diphosphate synthase, type II [EC:2.5.1.1 2.5.1.10 2.5.1.29]	COG0142	H	Geranylgeranyl pyrophosphate synthase
K13888	macA; membrane fusion protein, macrolide-specific efflux system	COG0845	MV	Multidrug efflux pump subunit AcrA (membrane-fusion protein)
K14051	gmr; c-di-GMP phosphodiesterase Gmr [EC:3.1.4.52]	COG2199	T	GGDEF domain, diguanylate cyclase (c-di-GMP synthetase) or its enzymatically inactive variants
K14056	puuR; HTH-type transcriptional regulator, repressor for puuD	COG1396	K	Transcriptional regulator, contains XRE-family HTH domain
K14165	K14165; atypical dual specificity phosphatase [EC:3.1.3.16 3.1.3.48]	-	-	-
K14259	kdxD; 2-dehydro-3-deoxy-D-arabinonate dehydratase [EC:4.2.1.141]	COG3970	R	Fumarylacetoacetate (FAA) hydrolase family protein
K14260	alaA; alanine-synthesizing transaminase [EC:2.6.1.66 2.6.1.2]	COG0436	E	Aspartate/methionine/tyrosine aminotransferase
K14445	SLC13A2_3_5; solute carrier family 13 (sodium-dependent dicarboxylate transporter), member 2/3/5	COG0471	G	Di- and tricarboxylate transporter
K14466	K14466; 4-hydroxybutyrate---CoA ligase (AMP-forming) [EC:6.2.1.40]	COG0365	I	Acyl-coenzyme A synthetase/AMP-(fatty) acid ligase
K14645	K14645; serine protease [EC:3.4.21.-]	COG1404	O	Serine protease, subtilisin family
K14653	arfB; 2-amino-5-formylamino-6-ribosylaminopyrimidin-4(3H)-one 5'-monophosphate deformylase [EC:3.5.1.102]	COG1402	HQ	Creatinine amidohydrolase/Fe(II)-dependent formamide hydrolase involved in riboflavin and F420 biosynthesis
K14989	salR; two-component system, NarL family, secretion system response regulator SalR	COG2197	TK	DNA-binding response regulator, NarL/FixJ family, contains REC and HTH domains
K15011	regB, regS, actS; two-component system, sensor histidine kinase RegB [EC:2.7.13.3]	COG0642	T	Signal transduction histidine kinase
K15039	K15039; 3-hydroxypropionate dehydrogenase (NADP+) [EC:1.1.1.298]	COG1250	I	3-hydroxyacyl-CoA dehydrogenase
K15554	ssuC; sulfonate transport system permease protein	COG0600	P	ABC-type nitrate/sulfonate/bicarbonate transport system, permease component
K15576	nrtA, nasF, cynA; nitrate/nitrite transport system substrate-binding protein	COG0715	P	ABC-type nitrate/sulfonate/bicarbonate transport system, periplasmic component
K15581	oppB; oligopeptide transport system permease protein	COG0601	EP	ABC-type dipeptide/oligopeptide/nickel transport system, permease component
K15634	gpmB; probable phosphoglycerate mutase [EC:5.4.2.12]	COG0406	G	Broad specificity phosphatase PhoE
K16012	cydC; ATP-binding cassette, subfamily C, bacterial CydC	COG4987	CO	ABC-type transport system involved in cytochrome bd biosynthesis, fused ATPase and permease components
K16066	ydfG; 3-hydroxy acid dehydrogenase / malonic semialdehyde reductase [EC:1.1.1.381 1.1.1.-]	COG4221	C	NADP-dependent 3-hydroxy acid dehydrogenase YdfG
K16074	zntB; zinc transporter	COG0598	P	Mg2+ and Co2+ transporter CorA
K16087	TC.FEV.OM3, tbpA, hemR, lbpA, hpuB, bhuR, hugA, hmbR; hemoglobin/transferrin/lactoferrin receptor protein	COG1629	P	Outer membrane receptor proteins, mostly Fe transport
K16137	nemR; TetR/AcrR family transcriptional regulator, transcriptional repressor for nem operon	COG1309	K	DNA-binding transcriptional regulator, AcrR family
K16147	glgE; starch synthase (maltosyl-transferring) [EC:2.4.99.16]	COG0366	G	Glycosidase
K16152	hasR; heme acquisition protein HasR	COG1629	P	Outer membrane receptor proteins, mostly Fe transport
K16188	ytpB; tetraprenyl-beta-curcumene synthase [EC:4.2.3.130]	-	-	-
K16210	togT, rhiT; oligogalacturonide transporter	COG2211	G	Na+/melibiose symporter or related transporter
K16239	bsdC; 4-hydroxybenzoate decarboxylase subunit C [EC:4.1.1.61]	COG0043	H	3-polyprenyl-4-hydroxybenzoate decarboxylase
K16264	czcD, zitB; cobalt-zinc-cadmium efflux system protein	COG1230	P	Co/Zn/Cd efflux system component
K16318	trm14; tRNA (guanine6-N2)-methyltransferase [EC:2.1.1.256]	COG0116	J	23S rRNA G2445 N2-methylase RlmL
K16786	ecfA1; energy-coupling factor transport system ATP-binding protein [EC:3.6.3.-]	COG1122	PR	Energy-coupling factor transporter ATP-binding protein EcfA2
K16787	ecfA2; energy-coupling factor transport system ATP-binding protein [EC:3.6.3.-]	COG1122	PR	Energy-coupling factor transporter ATP-binding protein EcfA2
K16915	cbiL; nickel transport protein	-	-	-
K16927	cbrT; energy-coupling factor transport system substrate-specific component	-	-	-
K17218	sqr; sulfide:quinone oxidoreductase [EC:1.8.5.4]	COG0446	I	NADPH-dependent 2,4-dienoyl-CoA reductase, sulfur reductase, or a related oxidoreductase
K17247	msrQ; methionine sulfoxide reductase heme-binding subunit	COG2717	C	Periplasmic DMSO/TMAO reductase YedYZ, heme-binding membrane subunit
K17490	E2.1.3.1-1.3S; methylmalonyl-CoA carboxyltransferase 1.3S subunit [EC:2.1.3.1]	-	-	-
K17734	aprX; serine protease AprX [EC:3.4.21.-]	COG1404	O	Serine protease, subtilisin family
K17763	rsbR; rsbT co-antagonist protein RsbR	COG1366	T	Anti-anti-sigma regulatory factor (antagonist of anti-sigma factor)
K17815	EXO5; exonuclease V [EC:3.1.-.-]	-	-	-
K17948	nanM; N-acetylneuraminate epimerase [EC:5.1.3.24]	COG3055	M	N-acetylneuraminic acid mutarotase
K18011	kamE; beta-lysine 5,6-aminomutase beta subunit [EC:5.4.3.3]	-	-	-
K18139	oprM, emhC, ttgC, cusC, adeK, smeF, mtrE, cmeC, gesC; outer membrane protein, multidrug efflux system	COG1538	M	Outer membrane protein TolC
K18141	acrE; membrane fusion protein, multidrug efflux system	COG0845	MV	Multidrug efflux pump subunit AcrA (membrane-fusion protein)
K18480	linN; cholesterol transport system auxiliary component	-	-	-
K18500	hmeC; heterodisulfide reductase cytochrome b-like subunit	COG2181	CP	Nitrate reductase gamma subunit
K18545	sprB; streptogrisin B [EC:3.4.21.81]	-	-	-
K18827	wbdD, wbbD; O-antigen chain-terminating methyltransferase [EC:2.1.1.- 2.1.1.294 2.7.1.181]	-	-	-
K18889	mdlA, smdA; ATP-binding cassette, subfamily B, multidrug efflux pump	COG1132	V	ABC-type multidrug transport system, ATPase and permease component
K18918	relB; RHH-type transcriptional regulator, rel operon repressor / antitoxin RelB	COG3077	V	Antitoxin component of the RelBE or YafQ-DinJ toxin-antitoxin module
K19122	csc3; CRISPR-associated protein Csc3	COG1353	V	CRISPR/Cas system-associated protein Cas10, large subunit of type III CRISPR-Cas systems, contains HD superfamily nuclease domain
K19143	csx1; CRISPR-associated protein Csx1	COG1517	V	CRISPR/Cas system-associated protein Csx1, contains CARF domain
K19147	mcrC; 5-methylcytosine-specific restriction enzyme subunit McrC	COG4268	V	5-methylcytosine-specific restriction endonuclease McrBC, regulatory subunit McrC
K19159	yefM; antitoxin YefM	COG2161	V	Antitoxin component YafN of the YafNO toxin-antitoxin module, PHD/YefM family
K19270	yfbT, yniC; sugar-phosphatase [EC:3.1.3.23]	COG0637	GR	Beta-phosphoglucomutase or related phosphatase, HAD superfamily
K19271	catA; chloramphenicol O-acetyltransferase type A [EC:2.3.1.28]	COG4845	V	Chloramphenicol O-acetyltransferase
K19303	mepH; murein DD-endopeptidase [EC:3.4.-.-]	COG0791	M	Cell wall-associated hydrolase, NlpC family
K19405	mcsB; protein arginine kinase [EC:2.7.14.1]	COG3869	O	Protein-arginine kinase
K19416	yccA; modulator of FtsH protease	COG0670	R	Integral membrane protein, interacts with FtsH
K19427	epsJ; glycosyltransferase EpsJ [EC:2.4.-.-]	COG0463	M	Glycosyltransferase involved in cell wall bisynthesis
K19567	elmMI; 8-demethyl-8-alpha-L-rhamnosyltetracenomycin-C 2'-O-methyltransferase [EC:2.1.1.305]	-	-	-
K19954	adh1; alcohol dehydrogenase [EC:1.1.1.-]	COG1454	C	Alcohol dehydrogenase, class IV
K20034	dmdB; 3-(methylthio)propionyl---CoA ligase [EC:6.2.1.44]	COG0318	IQ	Acyl-CoA synthetase (AMP-forming)/AMP-acid ligase II
K20459	nukF, mcdF, sboF; lantibiotic transport system ATP-binding protein	COG1131	V	ABC-type multidrug transport system, ATPase component
K20541	bcsB; cellulose synthase operon protein B	-	-	-
K20616	lyeJ; lycopene elongase/hydratase (dihydrobisanhydrobacterioruberin-forming) [EC:2.5.1.150]	COG0382	H	4-hydroxybenzoate polyprenyltransferase
K20656	TMEM189; transmembrane protein 189	-	-	-
K20904	hgdB; (R)-2-hydroxyglutaryl-CoA dehydratase subunit beta [EC:4.2.1.167]	COG1775	Q	Benzoyl-CoA reductase/2-hydroxyglutaryl-CoA dehydratase subunit, BcrC/BadD/HgdB
